# Supplementary material for: Tea polyphenol mediated CsMYB77 regulation of CsPOD44 to promote tea plant (Camellia sinensis) root drought resistance
Source: Hortic Res. 2025 Feb 18;12(6):uhaf048. doi: 10.1093/hr/uhaf048 (PMC12010877; doi:10.1093/hr/uhaf048)
Supplement: Web_Material_uhaf048 [file web_material_uhaf048.zip]

Archive with 3 entries (3 files):
- Supplemental figures.docx
- Supplemental tables.docx
- Supplementary Table2.xlsx
