# Supplementary material for: Tea polyphenol mediated CsMYB77 regulation of CsPOD44 to promote tea plant (Camellia sinensis) root drought resistance
Source: Hortic Res. 2025 Feb 18;12(6):uhaf048. doi: 10.1093/hr/uhaf048 (PMC12010877; doi:10.1093/hr/uhaf048)
Supplement: Web_Material_uhaf048 [file web_material_uhaf048.zip › Supplementary Table2.xlsx]

## Sheet: Table S4
Supplementary Table S4:Transcriptome raw data
ID	CK-R1_fpkm	CK-R2_fpkm	CK-R3_fpkm	DS-R1_fpkm	DS-R2_fpkm	DS-R3_fpkm	TP-R1_fpkm	TP-R2_fpkm	TP-R3_fpkm	TP-DS-R1_fpkm	TP-DS-R2_fpkm	TP-DS-R3_fpkm	CK-R1_count	CK-R2_count	CK-R3_count	DS-R1_count	DS-R2_count	DS-R3_count	TP-R1_count	TP-R2_count	TP-R3_count	TP-DS-R1_count	TP-DS-R2_count	TP-DS-R3_count	chr	start	end	strand	KEGG	KEGG pathway	NR	Swissprot	Tremble	KOG	GO	Pfam
CSS0000002	0.9061	0.4306	1.3121	2.6862	3.8373	2.8492	0.504	1.9278	0.6404	1.3404	0.579	1.3131	11	5	15	32	43	39	6	25	9	18	8	18	Chr8	118280629	118284176	-	K13459 disease resistance protein RPS2 | (RefSeq) disease resistance protein RPS2-like (A)	ko04626: Plant-pathogen interaction	hypothetical protein TEA_016651 [Camellia sinensis var. sinensis]	--	A0A4S4D0B0_CAMSI RecName: Full=AAA domain-containing protein {ECO:0000259|SMART:SM00382};	--	GO:0043531,ADP binding; GO:0000166,nucleotide binding; GO:0003674,molecular_function; GO:0005488,binding; GO:0017076,purine nucleotide binding; GO:0030554,adenyl nucleotide binding; GO:0032553,ribonucleotide binding; GO:0032555,purine ribonucleotide binding; GO:0032559,adenyl ribonucleotide binding; GO:0036094,small molecule binding; GO:0043167,ion binding; GO:0043168,anion binding; GO:0097159,or…	PF00931.25:NB-ARC domain
CSS0000003	70.5599	71.5784	66.1111	97.1507	91.4666	89.1616	67.5372	65.5799	72.991	70.6415	65.4279	72.3382	977	948	862	1320	1169	1392	917	970	1170	1082	1031	1131	Chr8	131980606	131988350	+	--	--	28 kDa heat- and acid-stable phosphoprotein-like [Camellia sinensis]	--	A0A7J7GVZ8_CAMSI RecName: Full=PP28 domain-containing protein {ECO:0000259|Pfam:PF10252};	Phosphoprotein/predicted coiled-coil protein	--	PF10252.12:Casein kinase substrate phosphoprotein PP28
CSS0000005	0	0.1363	0	0.1329	0	0	0	0	0	0	0	0.2309	0	2	0	2	0	0	0	0	0	0	0	4	Chr1	188334867	188356961	-	--	--	protein CONSERVED IN THE GREEN LINEAGE AND DIATOMS 27, chloroplastic isoform X1 [Camellia sinensis]	GLD27_ARATH RecName: Full=Protein CONSERVED IN THE GREEN LINEAGE AND DIATOMS 27, chloroplastic {ECO:0000303|PubMed:23043051}; Flags: Precursor;	A0A4S4D2M9_CAMSI SubName: Full=Uncharacterized protein {ECO:0000313|EMBL:THF96530.1};	--	GO:0009507,chloroplast; GO:0016021,integral component of membrane; GO:1990641,response to iron ion starvation; GO:0006950,response to stress; GO:0008150,biological_process; GO:0009605,response to external stimulus; GO:0009991,response to extracellular stimulus; GO:0031667,response to nutrient levels; GO:0042594,response to starvation; GO:0050896,response to stimulus; GO:0005575,cellular_component…	PF06799.14:Conserved in the green lineage and diatoms 27
CSS0000006	0.0897	0.0938	0.1429	0.1676	0.1458	0.1857	0.1067	0	0.1421	0.0811	0.092	0.2384	6	6	9	11	9	14	7	0	11	6	7	18	Chr2	213135631	213140059	-	K01866 tyrosyl-tRNA synthetase [EC:6.1.1.1] | (RefSeq) tyrosine--tRNA ligase, chloroplastic/mitochondrial (A)	ko00970: Aminoacyl-tRNA biosynthesis	hypothetical protein TEA_007197 [Camellia sinensis var. sinensis]	SYYM_ARATH RecName: Full=Tyrosine--tRNA ligase, chloroplastic/mitochondrial {ECO:0000305}; EC=6.1.1.1 {ECO:0000250|UniProtKB:Q9Y2Z4}; AltName: Full=Protein EMBRYO DEFECTIVE 2768 {ECO:0000303|PubMed:16297076}; AltName: Full=Protein EMBRYONIC FACTOR 31 {ECO:0000303|PubMed:22714903}; AltName: Full=Tyrosyl-tRNA synthetase {ECO:0000305}; Short=TyrRS {ECO:0000305}; Flags: Precursor;	A0A4S4ESL0_CAMSI RecName: Full=Tyrosine--tRNA ligase {ECO:0000256|ARBA:ARBA00013160, ECO:0000256|RuleBase:RU361234}; EC=6.1.1.1 {ECO:0000256|ARBA:ARBA00013160, ECO:0000256|RuleBase:RU361234}; AltName: Full=Tyrosyl-tRNA synthetase {ECO:0000256|ARBA:ARBA00033323, ECO:0000256|RuleBase:RU361234};	Tyrosyl-tRNA synthetase	GO:0009507,chloroplast; GO:0009570,chloroplast stroma; GO:0005829,cytosol; GO:0005739,mitochondrion; GO:0005524,ATP binding; GO:0003723,RNA binding; GO:0004831,tyrosine-tRNA ligase activity; GO:0009793,embryo development ending in seed dormancy; GO:0043039,tRNA aminoacylation; GO:0006437,tyrosyl-tRNA aminoacylation; GO:0000166,nucleotide binding; GO:0003674,molecular_function; GO:0005488,binding;…	PF00579.28:tRNA synthetases class I (W and Y)
CSS0000007	11.1967	8.9431	9.547	3.9423	4.132	4.6632	7.8622	7.8293	6.4244	5.7135	6.6548	5.7662	411	314	330	142	140	193	283	307	273	232	278	239	Chr10	164884530	164889987	+	K15015 solute carrier family 32 (vesicular inhibitory amino acid transporter) | (RefSeq) uncharacterized protein LOC107609646 isoform X1 (A)	--	IQ domain-containing protein IQM6-like [Camellia sinensis]	IQM2_ARATH RecName: Full=IQ domain-containing protein IQM2 {ECO:0000305}; AltName: Full=IQ motif-containing protein 2 {ECO:0000303|Ref.3};	A0A4S4EJB9_CAMSI SubName: Full=Uncharacterized protein {ECO:0000313|EMBL:THG16650.1};	--	GO:0005737,cytoplasm; GO:0005634,nucleus; GO:0005575,cellular_component; GO:0005622,intracellular anatomical structure; GO:0110165,cellular anatomical entity; GO:0043226,organelle; GO:0043227,membrane-bounded organelle; GO:0043229,intracellular organelle; GO:0043231,intracellular membrane-bounded organelle	--
CSS0000008	0	0	0	0	0	0	0	0.0243	0	0	0	0	0	0	0	0	0	0	0	1	0	0	0	0	Chr7	145983762	145986845	+	K10798 poly [ADP-ribose] polymerase 2/3/4 [EC:2.4.2.30] | (RefSeq) LOW QUALITY PROTEIN: protein ADP-ribosyltransferase PARP3 (A)	ko03410: Base excision repair	uncharacterized protein LOC114274744 [Camellia sinensis]	M860_ARATH RecName: Full=Uncharacterized mitochondrial protein AtMg00860; AltName: Full=ORF158;	A0A438G4C7_VITVI SubName: Full=Retrovirus-related Pol polyprotein from transposon 17.6 {ECO:0000313|EMBL:RVW67055.1};	FOG: Transposon-encoded proteins with TYA, reverse transcriptase, integrase domains in various combinations	GO:0005739,mitochondrion; GO:0005575,cellular_component; GO:0005622,intracellular anatomical structure; GO:0005737,cytoplasm; GO:0043226,organelle; GO:0043227,membrane-bounded organelle; GO:0043229,intracellular organelle; GO:0043231,intracellular membrane-bounded organelle; GO:0110165,cellular anatomical entity	PF17919.4:RNase H-like domain found in reverse transcriptase
CSS0000009	12.1641	11.5396	13.2366	2.066	2.6031	1.7981	7.3127	7.6617	9.2751	6.0073	6.202	5.9848	324	294	332	54	64	54	191	218	286	177	188	180	Chr15	114045959	114049848	-	K08100 bilirubin oxidase [EC:1.3.3.5] | (RefSeq) bilirubin oxidase-like (A)	ko00860: Porphyrin metabolism; ko01110: Biosynthesis of secondary metabolites	multicopper oxidase LPR1 homolog 1-like [Camellia sinensis]	LPR1_ORYSJ RecName: Full=Multicopper oxidase LPR1 homolog 1 {ECO:0000305}; EC=1.-.-.- {ECO:0000305}; Flags: Precursor;	A0A7J7FPK3_CAMSI SubName: Full=Uncharacterized protein {ECO:0000313|EMBL:KAF5929979.1};	--	GO:0005789,endoplasmic reticulum membrane; GO:0005507,copper ion binding; GO:0016491,oxidoreductase activity; GO:0003674,molecular_function; GO:0005488,binding; GO:0043167,ion binding; GO:0043169,cation binding; GO:0046872,metal ion binding; GO:0046914,transition metal ion binding; GO:0003824,catalytic activity; GO:0005575,cellular_component; GO:0005622,intracellular anatomical structure; GO:0005…	PF07731.17:Multicopper oxidase
CSS0000010	2.2103	1.7117	2.3762	2.7252	3.3406	4.1384	2.421	1.7115	1.7443	1.8748	2.2059	2.5858	81	60	82	98	113	171	87	67	74	76	92	107	Chr10	159127726	159130152	+	K20291 conserved oligomeric Golgi complex subunit 4 | (RefSeq) pentatricopeptide repeat-containing protein At4g01400, mitochondrial-like (A)	--	pentatricopeptide repeat-containing protein At1g79540 [Camellia sinensis]	PP133_ARATH RecName: Full=Pentatricopeptide repeat-containing protein At1g79540;	A0A4S4DED0_CAMSI SubName: Full=Uncharacterized protein {ECO:0000313|EMBL:THG00086.1};	FOG: PPR repeat	GO:0003729,mRNA binding; GO:0003674,molecular_function; GO:0003676,nucleic acid binding; GO:0003723,RNA binding; GO:0005488,binding; GO:0097159,organic cyclic compound binding; GO:1901363,heterocyclic compound binding	PF13041.9:PPR repeat family
CSS0000012	162.927	162.448	151.072	20.0882	16.1259	14.6284	144.254	151.249	150.164	51.3683	46.3957	54.7765	3240	3090	2829	392	296	328	2813	3213	3457	1130	1050	1230	Chr4	162886485	162900596	+	K00232 acyl-CoA oxidase [EC:1.3.3.6] | (RefSeq) acyl-coenzyme A oxidase 4, peroxisomal-like isoform X1 (A)	ko00071: Fatty acid degradation; ko00410: beta-Alanine metabolism; ko00592: alpha-Linolenic acid metabolism; ko00640: Propanoate metabolism; ko01040: Biosynthesis of unsaturated fatty acids; ko01100: Metabolic pathways; ko01110: Biosynthesis of secondary metabolites; ko01200: Carbon metabolism; ko01212: Fatty acid metabolism; ko04146: Peroxisome	Acyl-coenzyme A oxidase 4, peroxisomal [Camellia lanceoleosa]	ACOX4_ARATH RecName: Full=Acyl-coenzyme A oxidase 4, peroxisomal {ECO:0000305}; Short=AOX 4 {ECO:0000305}; EC=1.3.3.6 {ECO:0000269|PubMed:10212254}; AltName: Full=G6p {ECO:0000312|EMBL:AAB18129.1}; AltName: Full=Short-chain acyl-CoA oxidase {ECO:0000303|PubMed:10212254}; Short=AtCX4 {ECO:0000303|PubMed:12682048}; Short=AtG6 {ECO:0000312|EMBL:AAB18129.1}; Short=SAOX {ECO:0000305};	A0A4S4E6E6_CAMSI SubName: Full=Uncharacterized protein {ECO:0000313|EMBL:THG11593.1};	Glutaryl-CoA dehydrogenase	GO:0005829,cytosol; GO:0009514,glyoxysome; GO:0005777,peroxisome; GO:0003995,acyl-CoA dehydrogenase activity; GO:0003997,acyl-CoA oxidase activity; GO:0050660,flavin adenine dinucleotide binding; GO:1901149,salicylic acid binding; GO:0009793,embryo development ending in seed dormancy; GO:0006635,fatty acid beta-oxidation; GO:0046459,short-chain fatty acid metabolic process; GO:0003674,molecular_f…	PF02771.19:Acyl-CoA dehydrogenase, N-terminal domain
CSS0000013	2.2754	1.8021	1.2448	1.5458	2.2783	1.1313	6.0471	2.7755	3.6034	1.7453	1.9994	3.0837	66	50	34	44	61	37	172	86	121	56	66	101	Chr2	47671466	47678959	-	K00924 kinase [EC:2.7.1.-] | (RefSeq) aspartic proteinase-like protein 2 (A)	--	Aspartyl protease family protein 1 [Camellia lanceoleosa]	APF1_ARATH RecName: Full=Aspartyl protease family protein 1 {ECO:0000305}; EC=3.4.23.- {ECO:0000305}; Flags: Precursor;	A0A7J7I0P8_CAMSI SubName: Full=Uncharacterized protein {ECO:0000313|EMBL:KAF5958091.1};	Aspartyl protease	GO:0031225,anchored component of membrane; GO:0005886,plasma membrane; GO:0004190,aspartic-type endopeptidase activity; GO:0006508,proteolysis; GO:0003674,molecular_function; GO:0003824,catalytic activity; GO:0004175,endopeptidase activity; GO:0008233,peptidase activity; GO:0016787,hydrolase activity; GO:0070001,aspartic-type peptidase activity; GO:0140096,catalytic activity, acting on a protein;…	PF14543.9:Xylanase inhibitor N-terminal
CSS0000014	0.7289	1.1975	0	0.2122	0.2256	0.1847	0.2124	0.0975	0.7196	1.1296	0.366	1.3833	7	11	0	2	2	2	2	1	8	12	4	15	Chr6	137715771	137718597	+	--	--	CBS domain-containing protein CBSX3, mitochondrial-like [Camellia sinensis]	CBSX3_ARATH RecName: Full=CBS domain-containing protein CBSX3, mitochondrial; Flags: Precursor;	A0A4S4EPD8_CAMSI SubName: Full=Uncharacterized protein {ECO:0000313|EMBL:THG18105.1};	--	GO:0005829,cytosol; GO:0005739,mitochondrion; GO:0005886,plasma membrane; GO:0050897,cobalt ion binding; GO:0045454,cell redox homeostasis; GO:0003674,molecular_function; GO:0005488,binding; GO:0043167,ion binding; GO:0043169,cation binding; GO:0046872,metal ion binding; GO:0046914,transition metal ion binding; GO:0008150,biological_process; GO:0009987,cellular process; GO:0019725,cellular homeos…	PF00571.31:CBS domain
CSS0000015	12.603	12.9908	13.9247	32.2554	29.5156	32.7471	12.107	12.9799	14.6176	16.6792	20.0855	18.3407	569	561	592	1429	1230	1667	536	626	764	833	1032	935	Contig810	453914	464355	-	K10696 E3 ubiquitin-protein ligase BRE1 [EC:2.3.2.27] | (RefSeq) E3 ubiquitin-protein ligase BRE1-like 2 isoform X1 (A)	--	E3 ubiquitin-protein ligase BRE1-like 2 isoform X2 [Camellia sinensis]	BRE1B_ARATH RecName: Full=E3 ubiquitin-protein ligase BRE1-like 2; EC=2.3.2.27 {ECO:0000269|PubMed:17329563}; AltName: Full=Protein HISTONE MONOUBIQUITINATION 2; Short=AtHUB2; AltName: Full=RING-type E3 ubiquitin transferase BRE1-like 2 {ECO:0000305};	A0A7J7GB67_CAMSI RecName: Full=E3 ubiquitin protein ligase {ECO:0000256|RuleBase:RU365038}; EC=2.3.2.27 {ECO:0000256|RuleBase:RU365038};	E3 ubiquitin ligase involved in syntaxin degradation	GO:0033503,HULC complex; GO:0005634,nucleus; GO:0046872,metal ion binding; GO:0042803,protein homodimerization activity; GO:0061630,ubiquitin protein ligase activity; GO:0006325,chromatin organization; GO:0071894,histone H2B conserved C-terminal lysine ubiquitination; GO:0033523,histone H2B ubiquitination; GO:0010390,histone monoubiquitination; GO:0045087,innate immune response; GO:0009965,leaf m…	PF13920.9:Zinc finger, C3HC4 type (RING finger)
CSS0000016	5.0714	6.2376	4.1184	0.912	1.616	1.3229	3.6507	2.5134	1.2885	2.6968	6.8154	1.0568	17	20	13	3	5	5	12	9	5	10	26	4	Chr12	154491807	154493346	+	--	--	hypothetical protein TEA_027857 [Camellia sinensis var. sinensis]	--	A0A4S4D9D7_CAMSI RecName: Full=zinc_ribbon_12 domain-containing protein {ECO:0000259|Pfam:PF11331};	--	GO:1900150,regulation of defense response to fungus; GO:0002831,regulation of response to biotic stimulus; GO:0006950,response to stress; GO:0006952,defense response; GO:0008150,biological_process; GO:0009605,response to external stimulus; GO:0009607,response to biotic stimulus; GO:0009620,response to fungus; GO:0031347,regulation of defense response; GO:0032101,regulation of response to external…	--
CSS0000017	58.479	53.7402	45.2645	18.8464	17.9048	17.9975	39.2357	38.0378	35.3066	23.4185	27.0417	30.1433	2438	2143	1777	771	689	846	1604	1694	1704	1080	1283	1419	Chr4	74314175	74316935	+	K05759 profilin | (RefSeq) uncharacterized protein LOC103842625 isoform X1 (A)	--	leucine-rich repeat extensin-like protein 2 [Camellia sinensis]	LRX2_ARATH RecName: Full=Leucine-rich repeat extensin-like protein 2; Short=AtLRX2; Short=LRR/EXTENSIN2; AltName: Full=Cell wall hydroxyproline-rich glycoprotein; Flags: Precursor;	A0A7J7HQP9_CAMSI RecName: Full=LRRNT_2 domain-containing protein {ECO:0000259|Pfam:PF08263};	--	GO:0005576,extracellular region; GO:0071555,cell wall organization; GO:0008150,biological_process; GO:0009987,cellular process; GO:0016043,cellular component organization; GO:0045229,external encapsulating structure organization; GO:0071554,cell wall organization or biogenesis; GO:0071840,cellular component organization or biogenesis; GO:0005575,cellular_component; GO:0110165,cellular anatomical …	PF13855.9:Leucine rich repeat
CSS0000018	0.7466	0.6649	0.5579	1.2681	1.5878	1.1772	1.2126	1.2943	1.1227	1.3499	0.6317	1.2489	27	23	19	45	53	48	43	50	47	54	26	51	Chr4	183219485	183221879	-	K04688 ribosomal protein S6 kinase beta [EC:2.7.11.1] | (RefSeq) serine/threonine-protein kinase AtPK1/AtPK6-like (A)	--	BTB/POZ domain-containing protein At3g09030 [Camellia sinensis]	EAP3_ARATH RecName: Full=Protein ENDOPLASMIC RETICULUM-ARRESTED PEN3 {ECO:0000303|PubMed:29085068}; Short=Protein ER-ARRESTED PEN3 {ECO:0000303|PubMed:29085068};	A0A4S4DP04_CAMSI RecName: Full=BTB_2 domain-containing protein {ECO:0000259|Pfam:PF02214};	SETA binding protein SB1 and related proteins, contain BTB/POZ domain	GO:0005829,cytosol; GO:0050832,defense response to fungus; GO:0006886,intracellular protein transport; GO:0051260,protein homooligomerization; GO:0016567,protein ubiquitination; GO:0006950,response to stress; GO:0006952,defense response; GO:0008150,biological_process; GO:0009605,response to external stimulus; GO:0009607,response to biotic stimulus; GO:0009620,response to fungus; GO:0043207,respon…	PF02214.25:BTB/POZ domain
CSS0000019	5.1302	5.3635	5.2004	11.9613	9.4318	11.5818	2.933	4.8026	2.3501	10.9619	8.7427	5.6448	66	66	63	151	112	168	37	66	35	156	128	82	Chr14	45724125	45724976	+	--	--	uncharacterized protein LOC114282415 [Camellia sinensis]	--	A0A4S4E051_CAMSI SubName: Full=Uncharacterized protein {ECO:0000313|EMBL:THG09133.1};	--	--	--
CSS0000020	0.1638	0.2355	0.1087	0.3548	0.1997	0.1816	0.0209	0.1725	0.3361	0.1296	0.2339	0.3446	8	11	5	17	9	10	1	9	19	7	13	19	Chr7	52292813	52296046	-	K01183 chitinase [EC:3.2.1.14] | (RefSeq) pentatricopeptide repeat-containing protein At1g62350-like (A)	ko00520: Amino sugar and nucleotide sugar metabolism; ko01100: Metabolic pathways	pentatricopeptide repeat-containing protein At1g73710 [Camellia sinensis]	PP118_ARATH RecName: Full=Pentatricopeptide repeat-containing protein At1g73710;	A0A4S4D7S7_CAMSI SubName: Full=Uncharacterized protein {ECO:0000313|EMBL:THF98491.1};	FOG: PPR repeat	--	PF13041.9:PPR repeat family
CSS0000021	1.2959	1.9622	1.2813	1.9582	1.7913	2.2987	1.1849	1.1295	0.8106	1.4947	1.9241	0.9894	29	42	27	43	37	58	26	27	21	37	49	25	Chr7	42654022	42660418	-	K05399 lipopolysaccharide-binding protein | (RefSeq) putative BPI/LBP family protein At1g04970 (A)	--	BPI/LBP family protein precursor [Actinidia chinensis var. chinensis]	Y1049_ARATH RecName: Full=Putative BPI/LBP family protein At1g04970; Flags: Precursor;	A0A2R6QCV3_ACTCC SubName: Full=BPI/LBP family protein {ECO:0000313|EMBL:PSS05957.1};	BPI/LBP/CETP family protein	GO:0005615,extracellular space; GO:0000325,plant-type vacuole; GO:0001530,lipopolysaccharide binding; GO:1903409,reactive oxygen species biosynthetic process; GO:0010468,regulation of gene expression; GO:0003674,molecular_function; GO:0005488,binding; GO:0008289,lipid binding; GO:0097367,carbohydrate derivative binding; GO:0008150,biological_process; GO:0008152,metabolic process; GO:0009058,biosy…	PF02886.20:LBP / BPI / CETP family, C-terminal domain
CSS0000022	2.878	3.7785	2.4521	5.7634	5.9459	4.8675	3.2762	3.2894	3.6423	3.963	3.9403	3.6453	86	108	69	169	164	164	96	105	126	131	134	123	Chr11	4819512	4822300	-	--	--	pentatricopeptide repeat-containing protein At1g02370, mitochondrial-like [Camellia sinensis]	PPR4_ARATH RecName: Full=Pentatricopeptide repeat-containing protein At1g02370, mitochondrial; Flags: Precursor;	A0A4S4D5U9_CAMSI SubName: Full=Uncharacterized protein {ECO:0000313|EMBL:THF97647.1};	FOG: PPR repeat	GO:0005739,mitochondrion; GO:0005575,cellular_component; GO:0005622,intracellular anatomical structure; GO:0005737,cytoplasm; GO:0043226,organelle; GO:0043227,membrane-bounded organelle; GO:0043229,intracellular organelle; GO:0043231,intracellular membrane-bounded organelle; GO:0110165,cellular anatomical entity	PF13041.9:PPR repeat family
CSS0000023	0.249	0.3037	1.6304	0.3383	1.6184	1.3617	0.931	0.1165	1.4696	0	0.3646	0.882	6	7	37	8	36	37	22	3	41	0	10	24	Chr9	104635304	104637744	+	K14842 ribosome biogenesis protein NSA2 | (RefSeq) uncharacterized protein LOC115994472 (A)	--	uncharacterized protein LOC114262206 [Camellia sinensis]	--	A0A4S4F357_CAMSI RecName: Full=FAM91_C domain-containing protein {ECO:0000259|Pfam:PF14648};	--	--	PF03004.17:Plant transposase (Ptta/En/Spm family)
CSS0000024	2.5171	1.9056	1.567	4.865	2.633	4.6189	2.1244	1.3001	3.0741	3.1386	4.0423	2.6904	29	21	17	55	28	60	24	16	41	40	53	35	Chr12	110641583	110642345	+	K09286 EREBP-like factor | (RefSeq) ethylene-responsive transcription factor TINY-like (A)	--	ethylene-responsive transcription factor TINY-like [Camellia sinensis]	DREB3_ARATH RecName: Full=Dehydration-responsive element-binding protein 3; AltName: Full=Protein TINY 2;	A0A4S4DX39_CAMSI RecName: Full=AP2/ERF domain-containing protein {ECO:0000259|PROSITE:PS51032};	--	GO:0005634,nucleus; GO:0003700,DNA-binding transcription factor activity; GO:0043565,sequence-specific DNA binding; GO:0009873,ethylene-activated signaling pathway; GO:0045893,positive regulation of transcription, DNA-templated; GO:0003674,molecular_function; GO:0140110,transcription regulator activity; GO:0003676,nucleic acid binding; GO:0003677,DNA binding; GO:0005488,binding; GO:0097159,organi…	PF00847.23:AP2 domain
CSS0000026	3.7266	4.4904	6.0369	7.0162	6.2272	7.8427	7.1499	6.3268	7.6113	6.5379	7.021	6.6846	118	136	180	218	182	280	222	214	279	229	253	239	Chr7	70054416	70058241	+	K24637 zinc finger BED domain-containing protein 1 (E3 SUMO-protein ligase ZBED1) [EC:2.3.2.-] | (RefSeq) E3 SUMO-protein ligase ZBED1-like (A)	--	zinc finger BED domain-containing protein RICESLEEPER 2-like isoform X3 [Camellia sinensis]	RSLE2_ORYSJ RecName: Full=Zinc finger BED domain-containing protein RICESLEEPER 2; AltName: Full=Transposase-like protein RICESLEEPER 2;	A0A2R6QZ38_ACTCC SubName: Full=Zinc finger BED domain-containing protein {ECO:0000313|EMBL:PSS17646.1};	Tam3-transposase (Ac family)	GO:0005634,nucleus; GO:0003677,DNA binding; GO:0046872,metal ion binding; GO:0046983,protein dimerization activity; GO:0009791,post-embryonic development; GO:0003674,molecular_function; GO:0003676,nucleic acid binding; GO:0005488,binding; GO:0097159,organic cyclic compound binding; GO:1901363,heterocyclic compound binding; GO:0043167,ion binding; GO:0043169,cation binding; GO:0005515,protein bind…	PF14372.9:Domain of unknown function (DUF4413)
CSS0000027	23.4672	20.6289	20.5341	11.4648	13.7595	14.6549	24.2005	22.6677	20.1574	19.7842	19.4622	20.666	534	449	440	256	289	376	540	551	531	498	504	531	Chr6	7308256	7311212	+	K14493 gibberellin receptor GID1 [EC:3.-.-.-] | (RefSeq) gibberellin receptor GID1C-like (A)	ko04075: Plant hormone signal transduction	putative carboxylesterase 16 [Camellia lanceoleosa]	CXE16_ARATH RecName: Full=Probable carboxylesterase 16; AltName: Full=AtCXE16; EC=3.1.1.1;	A0A2R6RFK4_ACTCC SubName: Full=Carboxylesterase {ECO:0000313|EMBL:PSS28787.1};	Arylacetamide deacetylase	GO:0080030,methyl indole-3-acetate esterase activity; GO:0003674,molecular_function; GO:0003824,catalytic activity; GO:0016787,hydrolase activity; GO:0016788,hydrolase activity, acting on ester bonds; GO:0052689,carboxylic ester hydrolase activity	PF07859.16:alpha/beta hydrolase fold
CSS0000028	42.4445	39.7124	39.1108	42.9178	28.4492	34.2752	56.0845	48.7006	51.073	44.7898	39.9082	33.6402	257	230	223	255	159	234	333	315	358	300	275	230	Chr7	151242852	151243252	+	--	--	Uncharacterized protein TCM_019693 isoform 3, partial [Theobroma cacao]	--	A0A061EHU4_THECC SubName: Full=Uncharacterized protein isoform 3 {ECO:0000313|EMBL:EOY04446.1}; Flags: Fragment;	--	--	--
CSS0000029	35.3879	34.5459	39.714	87.3705	84.7203	85.7409	42.321	44.205	43.0804	50.9379	47.2316	48.0725	1268	1184	1340	3072	2802	3464	1487	1692	1787	2019	1926	1945	Chr8	155749367	155759512	+	K03549 KUP system potassium uptake protein | (RefSeq) potassium transporter 11-like isoform X1 (A)	--	potassium transporter 11-like isoform X1 [Camellia sinensis]	POT11_ARATH RecName: Full=Potassium transporter 11; Short=AtPOT11;	A0A7J7GV23_CAMSI RecName: Full=Potassium transporter {ECO:0000256|RuleBase:RU321113};	--	GO:0016021,integral component of membrane; GO:0016020,membrane; GO:0005886,plasma membrane; GO:0015079,potassium ion transmembrane transporter activity; GO:0006813,potassium ion transport; GO:0003674,molecular_function; GO:0005215,transporter activity; GO:0008324,cation transmembrane transporter activity; GO:0015075,ion transmembrane transporter activity; GO:0015318,inorganic molecular entity tra…	PF02705.19:K+ potassium transporter
CSS0000032	6.8067	5.9078	6.9556	1.6578	0.3247	0.9492	3.9728	5.2499	6.9891	3.1734	2.2946	2.8055	159	132	153	38	7	25	91	131	189	82	61	74	Chr2	9616475	9620396	+	--	--	uncharacterized protein LOC114312852 isoform X3 [Camellia sinensis]	--	A0A7J7I256_CAMSI RecName: Full=DUF569 domain-containing protein {ECO:0000259|Pfam:PF04601};	--	--	PF04601.16:Domain of unknown function (DUF569)
CSS0000033	7.1758	9.1692	7.0911	20.0084	23.4845	24.9707	4.6244	5.1781	5.1655	12.2981	11.735	12.0921	144	176	134	394	435	565	91	111	120	273	268	274	Chr15	89203582	89204910	-	K04733 interleukin-1 receptor-associated kinase 4 [EC:2.7.11.1] | (RefSeq) 5'-AMP-activated protein kinase catalytic subunit alpha-1-like (A)	--	F-box/kelch-repeat protein At1g74510-like [Camellia sinensis]	FBK29_ARATH RecName: Full=F-box/kelch-repeat protein At1g74510;	A0A4S4CW32_CAMSI SubName: Full=Uncharacterized protein {ECO:0000313|EMBL:THF93887.1};	FOG: Kelch repeat	GO:0005634,nucleus; GO:0005575,cellular_component; GO:0005622,intracellular anatomical structure; GO:0043226,organelle; GO:0043227,membrane-bounded organelle; GO:0043229,intracellular organelle; GO:0043231,intracellular membrane-bounded organelle; GO:0110165,cellular anatomical entity	PF01344.28:Kelch motif
CSS0000034	1.8947	2.5598	2.6312	0.4456	0.4105	0.4653	1.2782	1.1188	1.2086	0.6324	1.1782	0.7486	65	84	85	15	13	18	43	41	48	24	46	29	Chr15	2270739	2278763	-	--	--	uncharacterized protein LOC114274313 isoform X2 [Camellia sinensis]	--	A0A4S4ECT3_CAMSI SubName: Full=Uncharacterized protein {ECO:0000313|EMBL:THG13516.1};	--	--	PF07891.15:Protein of unknown function (DUF1666)
CSS0000035	4.1392	7.2123	5.8608	4.2181	5.2317	3.9769	3.8693	2.9061	1.1918	13.0963	10.3051	7.6368	12	20	16	12	14	13	11	9	4	42	34	25	Contig807	383512	383742	-	K03063 26S proteasome regulatory subunit T3 | (RefSeq) 26S proteasome regulatory subunit 6B homolog (A)	ko03050: Proteasome	hypothetical protein ZWY2020_012884 [Hordeum vulgare]	PRS6B_SOLTU RecName: Full=26S proteasome regulatory subunit 6B homolog;	A0A0E0CJU9_9ORYZ RecName: Full=AAA domain-containing protein {ECO:0000259|SMART:SM00382};	26S proteasome regulatory complex, ATPase RPT3	GO:0005737,cytoplasm; GO:0005634,nucleus; GO:0008540,proteasome regulatory particle, base subcomplex; GO:0005524,ATP binding; GO:0016887,ATPase activity; GO:0036402,proteasome-activating ATPase activity; GO:0043161,proteasome-mediated ubiquitin-dependent protein catabolic process; GO:0000166,nucleotide binding; GO:0003674,molecular_function; GO:0005488,binding; GO:0017076,purine nucleotide bindin…	--
CSS0000037	1.9407	1.7753	0.2576	0	0.2628	0.6455	1.4843	0.4542	0.8382	0.2193	0	0	8	7	1	0	1	3	6	2	4	1	0	0	Chr7	150992232	150993081	+	K08876 SCY1-like protein 1 | (RefSeq) probable inactive serine/threonine-protein kinase scy1 (A)	--	putative inactive serine/threonine-protein kinase scy1 [Camellia lanceoleosa]	--	A0A061FTQ4_THECC SubName: Full=Kinase family protein with ARM repeat domain isoform 1 {ECO:0000313|EMBL:EOY20172.1};	--	GO:0005524,ATP binding; GO:0004672,protein kinase activity; GO:0006468,protein phosphorylation; GO:0000166,nucleotide binding; GO:0003674,molecular_function; GO:0005488,binding; GO:0017076,purine nucleotide binding; GO:0030554,adenyl nucleotide binding; GO:0032553,ribonucleotide binding; GO:0032555,purine ribonucleotide binding; GO:0032559,adenyl ribonucleotide binding; GO:0035639,purine ribonucl…	--
CSS0000038	0	0	0	0.1642	0	0	0	0	0	0	0	0	0	0	0	1	0	0	0	0	0	0	0	0	Chr2	158496256	158499399	-	K08248 (R)-mandelonitrile lyase [EC:4.1.2.10] | (RefSeq) (R)-mandelonitrile lyase 1-like (A)	ko00460: Cyanoamino acid metabolism; ko01100: Metabolic pathways; ko01110: Biosynthesis of secondary metabolites	uncharacterized protein LOC114282305 [Camellia sinensis]	--	A0A5C7H4E1_9ROSI SubName: Full=Uncharacterized protein {ECO:0000313|EMBL:TXG51086.1};	FOG: Transposon-encoded proteins with TYA, reverse transcriptase, integrase domains in various combinations	--	--
CSS0000040	0.7045	0	0.4988	0	1.5266	0.6249	1.6765	1.3191	1.8258	0.6369	2.27	1.0399	3	0	2	0	6	3	7	6	9	3	11	5	Chr14	22463159	22463543	-	--	--	uncharacterized protein LOC114262731 [Camellia sinensis]	--	A0A7J7I2N8_CAMSI SubName: Full=Uncharacterized protein {ECO:0000313|EMBL:KAF5958726.1};	--	--	--
CSS0000041	56.8071	58.6324	56.4789	123.018	94.8283	90.611	11.6749	10.9885	12.2677	133.625	128.739	110.885	392	387	367	833	604	705	79	81	98	1020	1011	864	Chr14	79616940	79617396	+	--	--	hypothetical protein LOK49_LG13G00712 [Camellia lanceoleosa]	--	A0A7J0DGJ8_9ERIC SubName: Full=Uncharacterized protein {ECO:0000313|EMBL:GFS33636.1};	--	--	--
CSS0000042	4.9468	5.1717	4.1276	0.7202	0.4922	1.4774	3.4489	3.4495	3.7499	1.2777	0.754	1.2517	98	98	77	14	9	33	67	73	86	28	17	28	Chr10	84430162	84432999	+	K25108 licheninase [EC:3.2.1.73] | (RefSeq) glucan endo-1,3-beta-glucosidase-like (A)	--	glucan endo-1,3-beta-glucosidase, acidic-like [Camellia sinensis]	E13H_TOBAC RecName: Full=Glucan endo-1,3-beta-glucosidase, acidic isoform PR-Q'; EC=3.2.1.39; AltName: Full=(1->3)-beta-glucan endohydrolase; Short=(1->3)-beta-glucanase; AltName: Full=Beta-1,3-endoglucanase; AltName: Full=PR-35; Flags: Precursor;	A0A4S4EEG1_CAMSI SubName: Full=Uncharacterized protein {ECO:0000313|EMBL:THG14771.1};	--	GO:0046658,anchored component of plasma membrane; GO:0048046,apoplast; GO:0042973,glucan endo-1,3-beta-D-glucosidase activity; GO:0005975,carbohydrate metabolic process; GO:0006952,defense response; GO:0003674,molecular_function; GO:0003824,catalytic activity; GO:0004553,hydrolase activity, hydrolyzing O-glycosyl compounds; GO:0008422,beta-glucosidase activity; GO:0015926,glucosidase activity; GO…	PF00332.21:Glycosyl hydrolases family 17
CSS0000043	0	0	0	0	0	0	0	0.3604	0	0	0	0	0	0	0	0	0	0	0	3	0	0	0	0	Chr3	4454228	4454796	-	K25075 pterocarpan synthase [EC:4.2.1.139] | (RefSeq) dirigent protein 1 (A)	ko00943: Isoflavonoid biosynthesis; ko01100: Metabolic pathways; ko01110: Biosynthesis of secondary metabolites	dirigent protein 23-like [Camellia sinensis]	DIR21_ARATH RecName: Full=Dirigent protein 21; Short=AtDIR21; Flags: Precursor;	A0A4S4D0I4_CAMSI RecName: Full=Dirigent protein {ECO:0000256|RuleBase:RU363099};	--	GO:0005576,extracellular region; GO:0009699,phenylpropanoid biosynthetic process; GO:0006725,cellular aromatic compound metabolic process; GO:0008150,biological_process; GO:0008152,metabolic process; GO:0009058,biosynthetic process; GO:0009698,phenylpropanoid metabolic process; GO:0009987,cellular process; GO:0019438,aromatic compound biosynthetic process; GO:0019748,secondary metabolic process; …	PF03018.17:Dirigent-like protein
CSS0000044	39.345	21.4612	21.6265	51.4686	27.5348	34.6061	52.7505	27.6049	31.5943	29.824	40.7998	29.0008	483	252	250	620	312	479	635	362	449	405	570	402	Chr10	140586254	140590305	-	--	--	BAG family molecular chaperone regulator 4 isoform X2 [Camellia sinensis]	BAG4_ARATH RecName: Full=BAG family molecular chaperone regulator 4; AltName: Full=Bcl-2-associated athanogene 4;	A0A4S4EFT9_CAMSI SubName: Full=Uncharacterized protein {ECO:0000313|EMBL:THG15279.1};	BCL2-associated athanogene-like proteins and related BAG family chaperone regulators	GO:0005829,cytosol; GO:0005783,endoplasmic reticulum; GO:0070971,endoplasmic reticulum exit site; GO:0000774,adenyl-nucleotide exchange factor activity; GO:0051087,chaperone binding; GO:0043268,positive regulation of potassium ion transport; GO:0050821,protein stabilization; GO:0006612,protein targeting to membrane; GO:0010119,regulation of stomatal movement; GO:0009409,response to cold; GO:00096…	PF02179.19:BAG domain
CSS0000046	6.6291	6.695	7.6891	10.3301	8.5067	11.0737	7.712	6.4166	7.5887	9.28	7.7195	8.8062	206	199	225	315	244	388	235	213	273	319	273	309	Chr1	26815924	26822084	-	--	--	LOW QUALITY PROTEIN: ACT domain-containing protein ACR9 [Camellia sinensis]	ACR9_ARATH RecName: Full=ACT domain-containing protein ACR9 {ECO:0000305}; AltName: Full=Protein ACT DOMAIN REPEATS 9 {ECO:0000303|PubMed:21861936};	A0A7J7I3V5_CAMSI RecName: Full=ACT domain-containing protein {ECO:0000259|PROSITE:PS51671};	--	--	PF01842.28:ACT domain
CSS0000047	144.203	151.876	147.087	160.38	166.065	139.42	152.685	184.323	147.171	176.066	162.066	140.794	810	816	778	884	861	883	841	1106	957	1094	1036	893	Chr4	146607556	146613003	+	K02918 large subunit ribosomal protein L35e | (RefSeq) 60S ribosomal protein L35 (A)	ko03010: Ribosome	60S ribosomal protein L35 [Camellia sinensis]	RL35_EUPES RecName: Full=60S ribosomal protein L35;	A0A7J7HQ73_CAMSI SubName: Full=Uncharacterized protein {ECO:0000313|EMBL:KAF5954154.1};	60S ribosomal protein L35	GO:0022625,cytosolic large ribosomal subunit; GO:0003735,structural constituent of ribosome; GO:0000463,maturation of LSU-rRNA from tricistronic rRNA transcript (SSU-rRNA, 5.8S rRNA, LSU-rRNA); GO:0006412,translation; GO:0003674,molecular_function; GO:0005198,structural molecule activity; GO:0000470,maturation of LSU-rRNA; GO:0006139,nucleobase-containing compound metabolic process; GO:0006364,rR…	PF00831.26:Ribosomal L29 protein
CSS0000049	1.0665	1.6185	0.9499	0.5259	0.2609	0.2441	1.2279	1.5781	2.3775	0.2488	0.3023	0.5484	31	45	26	15	7	8	35	49	80	8	10	18	Chr8	122346490	122353696	+	K14175 (3S,6E)-nerolidol synthase [EC:4.2.3.48] | (RefSeq) (3S,6E)-nerolidol synthase 1-like (A)	ko00909: Sesquiterpenoid and triterpenoid biosynthesis; ko01100: Metabolic pathways	(3S,6E)-nerolidol synthase 1-like [Camellia sinensis]	NES1_FRAAN RecName: Full=(3S,6E)-nerolidol synthase 1; Short=FaNES1; EC=4.2.3.48;	A0A2Z5HTW1_CAMSI SubName: Full=Terpene synthase 7 {ECO:0000313|EMBL:AXC43360.1};	--	GO:0005829,cytosol; GO:0000287,magnesium ion binding; GO:0010333,terpene synthase activity; GO:0016102,diterpenoid biosynthetic process; GO:0003674,molecular_function; GO:0005488,binding; GO:0043167,ion binding; GO:0043169,cation binding; GO:0046872,metal ion binding; GO:0003824,catalytic activity; GO:0016829,lyase activity; GO:0016835,carbon-oxygen lyase activity; GO:0016838,carbon-oxygen lyase …	PF03936.19:Terpene synthase family, metal binding domain
CSS0000050	4.1106	6.3667	4.8503	1.3964	4.9482	4.5909	2.7946	2.2803	4.0769	3.716	1.4716	2.4269	27	40	30	9	30	34	18	16	31	27	11	18	Chr1	181109168	181109767	-	--	--	uncharacterized protein At5g65660-like [Camellia sinensis]	Y5566_ARATH RecName: Full=Uncharacterized protein At5g65660;	A0A4S4E928_CAMSI SubName: Full=Uncharacterized protein {ECO:0000313|EMBL:THG12144.1};	--	GO:0016021,integral component of membrane; GO:0005575,cellular_component; GO:0016020,membrane; GO:0031224,intrinsic component of membrane; GO:0110165,cellular anatomical entity	--
CSS0000051	3.9678	4.7265	5.7203	6.9598	6.2787	7.9126	4.1444	3.917	5.1516	3.5217	4.5219	3.8547	165	188	224	284	241	371	169	174	248	162	214	181	Contig930	334316	346071	+	--	--	hypothetical protein HYC85_023071 [Camellia sinensis]	Y5390_ARATH RecName: Full=Uncharacterized protein At5g03900, chloroplastic; Flags: Precursor;	A0A7J7GDH3_CAMSI SubName: Full=Uncharacterized protein {ECO:0000313|EMBL:KAF5938812.1};	Mitochondrial Fe-S cluster biosynthesis protein ISA2 (contains a HesB-like domain)	GO:0009941,chloroplast envelope; GO:0031969,chloroplast membrane; GO:0016021,integral component of membrane; GO:0009536,plastid; GO:0005575,cellular_component; GO:0005622,intracellular anatomical structure; GO:0005737,cytoplasm; GO:0009507,chloroplast; GO:0009526,plastid envelope; GO:0031967,organelle envelope; GO:0031975,envelope; GO:0043226,organelle; GO:0043227,membrane-bounded organelle; GO:0…	--
CSS0000052	0	0	0	0	1.0398	0.9931	0	0	0	0	0	0	0	0	0	0	6	7	0	0	0	0	0	0	Chr14	1381629	1389306	+	--	--	uncharacterized protein LOC114277541 [Camellia sinensis]	--	A0A7J7HEE6_CAMSI SubName: Full=Uncharacterized protein {ECO:0000313|EMBL:KAF5950897.1};	Predicted E3 ubiquitin ligase	--	--
CSS0000053	5.5782	3.7225	2.8989	4.1123	4.5004	6	3.2074	3.3887	2.1017	2.9505	4.693	4.0993	94	60	46	68	70	114	53	61	41	55	90	78	Chr4	76615382	76617494	-	--	--	hypothetical protein TEA_028537 [Camellia sinensis var. sinensis]	CIA2_ARATH RecName: Full=Protein CHLOROPLAST IMPORT APPARATUS 2; Flags: Precursor;	A0A4S4E0I8_CAMSI SubName: Full=Uncharacterized protein {ECO:0000313|EMBL:THG09302.1};	GATA-4/5/6 transcription factors	GO:0009507,chloroplast; GO:0005634,nucleus; GO:0045036,protein targeting to chloroplast; GO:0006355,regulation of transcription, DNA-templated; GO:0006605,protein targeting; GO:0006810,transport; GO:0006811,ion transport; GO:0006820,anion transport; GO:0006886,intracellular protein transport; GO:0008104,protein localization; GO:0008150,biological_process; GO:0009987,cellular process; GO:0015031,p…	--
CSS0000054	7.3113	4.0931	5.0593	8.7487	6.5923	9.3711	5.7724	7.0651	5.8674	4.9891	6.6732	6.3497	155	83	101	182	129	224	120	160	144	117	161	152	Chr6	68203187	68211835	+	K03444 MFS transporter, SP family, ERD6-like sugar transporter | (RefSeq) LOW QUALITY PROTEIN: sugar transporter ERD6-like 5 (A)	--	LOW QUALITY PROTEIN: sugar transporter ERD6-like 5 [Camellia sinensis]	ERDL5_ARATH RecName: Full=Sugar transporter ERD6-like 5;	A0A4S4EFK7_CAMSI RecName: Full=MFS domain-containing protein {ECO:0000259|PROSITE:PS50850};	Predicted transporter (major facilitator superfamily)	GO:0016021,integral component of membrane; GO:0016020,membrane; GO:0051119,sugar transmembrane transporter activity; GO:0022857,transmembrane transporter activity; GO:0055085,transmembrane transport; GO:0003674,molecular_function; GO:0005215,transporter activity; GO:0008509,anion transmembrane transporter activity; GO:0015075,ion transmembrane transporter activity; GO:0015144,carbohydrate transme…	PF00083.27:Sugar (and other) transporter
CSS0000055	80.5937	79.1977	74.3272	47.9948	45.7797	42.0422	94.8028	99.468	93.3106	74.107	70.6827	63.2777	1049	986	911	613	550	617	1210	1383	1406	1067	1047	930	Chr13	65353565	65354426	+	K20855 beta-1,3-galactosyltransferase 1/2/3/4/5/7/8 [EC:2.4.1.-] | (RefSeq) probable beta-1,3-galactosyltransferase 2 (A)	--	uncharacterized protein LOC114274547 [Camellia sinensis]	--	A0A4S4EB70_CAMSI SubName: Full=Uncharacterized protein {ECO:0000313|EMBL:THG13443.1};	--	--	PF04520.16:Senescence regulator
CSS0000056	0	0	0	0	0	0	0	0	0	0	0	0.2875	0	0	0	0	0	0	0	0	0	0	0	2	Chr4	127155808	127156305	+	--	--	uncharacterized protein LOC114308843 [Camellia sinensis]	--	A0A7J7HAK5_CAMSI SubName: Full=Uncharacterized protein {ECO:0000313|EMBL:KAF5948806.1};	--	--	--
CSS0000057	4.305	4.7624	5.5817	8.8508	9.1652	7.5252	5.8451	6.4902	5.5781	4.5479	5.4103	5.7631	172	182	210	347	338	339	229	277	258	201	246	260	Chr4	26644468	26652807	-	K15920 xylan 1,4-beta-xylosidase [EC:3.2.1.37] | (RefSeq) LOW QUALITY PROTEIN: probable beta-D-xylosidase 5 (A)	ko00520: Amino sugar and nucleotide sugar metabolism; ko01100: Metabolic pathways	probable beta-D-xylosidase 6 [Camellia sinensis]	BXL6_ARATH RecName: Full=Probable beta-D-xylosidase 6; Short=AtBXL6; EC=3.2.1.-; Flags: Precursor;	A0A4S4D3J5_CAMSI RecName: Full=HTH myb-type domain-containing protein {ECO:0000259|PROSITE:PS51294};	--	GO:0005829,cytosol; GO:0005576,extracellular region; GO:0000325,plant-type vacuole; GO:0005773,vacuole; GO:0046556,alpha-L-arabinofuranosidase activity; GO:0009044,xylan 1,4-beta-xylosidase activity; GO:0031222,arabinan catabolic process; GO:0045493,xylan catabolic process; GO:0003674,molecular_function; GO:0003824,catalytic activity; GO:0004553,hydrolase activity, hydrolyzing O-glycosyl compound…	PF01915.25:Glycosyl hydrolase family 3 C-terminal domain
CSS0000059	0.0742	0	0	0	0	0	0	0	0	0	0	0	1	0	0	0	0	0	0	0	0	0	0	0	Chr7	36484195	36488267	+	K20855 beta-1,3-galactosyltransferase 1/2/3/4/5/7/8 [EC:2.4.1.-] | (RefSeq) probable beta-1,3-galactosyltransferase 4 isoform X1 (A)	--	CASP-like protein 2A1 [Camellia sinensis]	CSPLA_VITVI RecName: Full=CASP-like protein 2A1; Short=VvCASPL2A1;	A0A7J7H8Y6_CAMSI RecName: Full=CASP-like protein {ECO:0000256|RuleBase:RU361233};	--	GO:0016021,integral component of membrane; GO:0005886,plasma membrane; GO:0051539,4 iron, 4 sulfur cluster binding; GO:0003674,molecular_function; GO:0005488,binding; GO:0051536,iron-sulfur cluster binding; GO:0051540,metal cluster binding; GO:0005575,cellular_component; GO:0016020,membrane; GO:0031224,intrinsic component of membrane; GO:0110165,cellular anatomical entity; GO:0071944,cell periphe…	PF04535.15:Casparian strip membrane protein domain
CSS0000060	0	0	0	0.3358	0	0	0	0	0	0	0	0	0	0	0	1	0	0	0	0	0	0	0	0	Chr4	105190858	105194146	+	--	--	hypothetical protein TEA_020921 [Camellia sinensis var. sinensis]	--	A0A4S4EH91_CAMSI SubName: Full=Uncharacterized protein {ECO:0000313|EMBL:THG15442.1};	--	GO:0016021,integral component of membrane; GO:0008152,metabolic process; GO:0008150,biological_process; GO:0005575,cellular_component; GO:0016020,membrane; GO:0031224,intrinsic component of membrane; GO:0110165,cellular anatomical entity	--
CSS0000061	0.8236	0.7045	0.3181	1.8313	1.2168	2.1914	1.1453	0.5607	0.8408	0.5415	0.4934	1.293	22	18	8	48	30	66	30	16	26	16	15	39	Chr14	23122109	23133491	+	K09775 uncharacterized protein | (RefSeq) uncharacterized protein LOC111283728 isoform X1 (A)	--	glycosyltransferase BC10-like [Camellia sinensis]	BC10_ORYSJ RecName: Full=Glycosyltransferase BC10 {ECO:0000305}; EC=2.4.-.- {ECO:0000269|PubMed:18939965}; AltName: Full=Protein BRITTLE CULM 10 {ECO:0000303|PubMed:18939965}; AltName: Full=Protein FRAGILE CULM 116 {ECO:0000303|PubMed:27708650};	A0A4S4EST2_CAMSI SubName: Full=Uncharacterized protein {ECO:0000313|EMBL:THG19465.1};	--	GO:0000139,Golgi membrane; GO:0016021,integral component of membrane; GO:0016757,transferase activity, transferring glycosyl groups; GO:0030244,cellulose biosynthetic process; GO:0009664,plant-type cell wall organization; GO:0003674,molecular_function; GO:0003824,catalytic activity; GO:0016740,transferase activity; GO:0000271,polysaccharide biosynthetic process; GO:0005975,carbohydrate metabolic …	PF02485.24:Core-2/I-Branching enzyme
CSS0000063	20.8127	22.3606	19.1992	64.949	72.4766	68.4338	17.3611	15.5328	16.4456	42.6583	42.855	38.3503	434	446	377	1329	1395	1609	355	346	397	984	1017	903	Chr7	33218430	33220733	-	K17873 11-oxo-beta-amyrin 30-oxidase [EC:1.14.14.115] | (RefSeq) 11-oxo-beta-amyrin 30-oxidase-like (A)	--	cytochrome P450 CYP72A219-like isoform X1 [Camellia sinensis]	C7A29_PANGI RecName: Full=Cytochrome P450 CYP72A219; EC=1.14.-.-; AltName: Full=Cytochrome P450 CYP72A129;	A0A4S4EB92_CAMSI SubName: Full=Uncharacterized protein {ECO:0000313|EMBL:THG13461.1};	Cytochrome P450 CYP4/CYP19/CYP26 subfamilies	GO:0016021,integral component of membrane; GO:0020037,heme binding; GO:0005506,iron ion binding; GO:0004497,monooxygenase activity; GO:0016705,oxidoreductase activity, acting on paired donors, with incorporation or reduction of molecular oxygen; GO:0003674,molecular_function; GO:0005488,binding; GO:0046906,tetrapyrrole binding; GO:0097159,organic cyclic compound binding; GO:1901363,heterocyclic c…	PF00067.25:Cytochrome P450
CSS0000064	11.1233	15.3862	17.9912	24.9383	16.8713	21.4001	13.4376	15.6994	15.0779	19.8016	18.646	13.3366	65	86	99	143	91	141	77	98	102	128	124	88	Chr9	57486278	57486664	-	--	--	uncharacterized protein LOC114281419 [Camellia sinensis]	--	A0A7J0DPK9_9ERIC SubName: Full=Uncharacterized protein {ECO:0000313|EMBL:GFS38417.1};	--	--	--
CSS0000065	13.348	8.6852	8.2274	8.6563	13.8038	8.4441	16.4678	10.2672	8.1034	7.8053	7.3818	8.2252	286	178	166	182	273	204	346	235	201	185	180	199	Chr1	14119570	14124262	-	K14771 U3 small nucleolar RNA-associated protein 19 | (RefSeq) hypothetical protein (A)	--	cAMP-regulated phosphoprotein 21-like [Camellia sinensis]	--	A0A7J7I2C1_CAMSI SubName: Full=Uncharacterized protein {ECO:0000313|EMBL:KAF5959170.1};	mRNA-binding protein Encore	GO:0003676,nucleic acid binding; GO:0003674,molecular_function; GO:0005488,binding; GO:0097159,organic cyclic compound binding; GO:1901363,heterocyclic compound binding	PF01424.25:R3H domain
CSS0000066	0	0	0	0.225	0	0	0	0	0	0	0	0	0	0	0	2	0	0	0	0	0	0	0	0	Chr5	106169268	106170035	+	--	--	hypothetical protein TEA_014321 [Camellia sinensis var. sinensis]	--	A0A4S4EC67_CAMSI RecName: Full=NmrA domain-containing protein {ECO:0000259|Pfam:PF05368};	--	GO:0016491,oxidoreductase activity; GO:0003674,molecular_function; GO:0003824,catalytic activity	--
CSS0000068	7.693	7.9928	7.6621	12.5631	12.1135	11.2303	6.8707	10.8248	10.2775	10.3669	9.5729	11.4678	161	160	151	258	234	265	141	242	249	240	228	271	Chr2	70341741	70346433	-	K19041 E3 ubiquitin-protein ligase RNF38/44 [EC:2.3.2.27] | (RefSeq) E3 ubiquitin-protein ligase MBR2 isoform X1 (A)	--	uncharacterized protein LOC114261031 isoform X1 [Camellia sinensis]	RHG1A_ARATH RecName: Full=Probable E3 ubiquitin-protein ligase RHG1A {ECO:0000305}; EC=2.3.2.27; AltName: Full=RING-H2 finger G1a {ECO:0000303|PubMed:9781696}; AltName: Full=RING-H2 zinc finger protein RHG1a {ECO:0000305}; AltName: Full=RING-type E3 ubiquitin transferase RHG1A {ECO:0000305};	A0A4S4ESM5_CAMSI RecName: Full=RING-type domain-containing protein {ECO:0000259|PROSITE:PS50089};	FOG: Predicted E3 ubiquitin ligase	GO:0046872,metal ion binding; GO:0061630,ubiquitin protein ligase activity; GO:0003674,molecular_function; GO:0005488,binding; GO:0043167,ion binding; GO:0043169,cation binding; GO:0003824,catalytic activity; GO:0004842,ubiquitin-protein transferase activity; GO:0016740,transferase activity; GO:0019787,ubiquitin-like protein transferase activity; GO:0061659,ubiquitin-like protein ligase activity;…	PF13639.9:Ring finger domain
CSS0000069	0	0	0.0636	0	0	0	0	0	0	0.0541	0.0526	0	0	0	1	0	0	0	0	0	0	1	1	0	Chr12	152338808	152339913	+	--	--	hypothetical protein HYC85_022810 [Camellia sinensis]	--	A0A7J7GF26_CAMSI SubName: Full=Uncharacterized protein {ECO:0000313|EMBL:KAF5938551.1};	--	GO:0016021,integral component of membrane; GO:0005575,cellular_component; GO:0016020,membrane; GO:0031224,intrinsic component of membrane; GO:0110165,cellular anatomical entity	PF06697.15:Protein of unknown function (DUF1191)
CSS0000070	4.3296	7.097	4.541	4.4122	4.459	3.271	11.3925	12.3093	9.1883	6.1367	3.8983	5.9645	81	127	80	81	77	69	209	246	199	127	83	126	Chr1	4225351	4226941	-	K01179 endoglucanase [EC:3.2.1.4] | (RefSeq) endoglucanase 12-like (A)	ko00500: Starch and sucrose metabolism; ko01100: Metabolic pathways	hypothetical protein TEA_011758 [Camellia sinensis var. sinensis]	GUN12_ORYSJ RecName: Full=Endoglucanase 12; EC=3.2.1.4; AltName: Full=Endo-1,4-beta glucanase 12; AltName: Full=OsGLU3;	A0A4S4CZE2_CAMSI RecName: Full=Cellulase {ECO:0000256|ARBA:ARBA00012601}; EC=3.2.1.4 {ECO:0000256|ARBA:ARBA00012601};	--	GO:0016021,integral component of membrane; GO:0008810,cellulase activity; GO:0071555,cell wall organization; GO:0030245,cellulose catabolic process; GO:0003674,molecular_function; GO:0003824,catalytic activity; GO:0004553,hydrolase activity, hydrolyzing O-glycosyl compounds; GO:0016787,hydrolase activity; GO:0016798,hydrolase activity, acting on glycosyl bonds; GO:0008150,biological_process; GO:0…	PF00759.22:Glycosyl hydrolase family 9
CSS0000071	0	0	0.0564	0	0	0	0	0	0	0	0	0.094	0	0	1	0	0	0	0	0	0	0	0	2	Contig8	63641	65458	+	K08592 sentrin-specific protease 1 [EC:3.4.22.68] | (RefSeq) uncharacterized protein LOC114269533 (A)	--	uncharacterized protein LOC114269533 [Camellia sinensis]	--	A0A4S4EH73_CAMSI SubName: Full=Uncharacterized protein {ECO:0000313|EMBL:THG15829.1};	--	--	PF02902.22:Ulp1 protease family, C-terminal catalytic domain
CSS0000073	0	0	0.0494	0	0.2014	0	0	0	0.0401	0.2101	0	0.0823	0	0	1	0	4	0	0	0	1	5	0	2	Chr14	27668334	27672231	+	K11838 ubiquitin carboxyl-terminal hydrolase 7 [EC:3.4.19.12] | (RefSeq) uncharacterized protein LOC104229842 (A)	--	protein NLP6-like isoform X2 [Camellia sinensis]	NLP6_ARATH RecName: Full=Protein NLP6; Short=AtNLP6; AltName: Full=NIN-like protein 6; AltName: Full=Nodule inception protein-like protein 6;	A0A4S4EQG3_CAMSI SubName: Full=Uncharacterized protein {ECO:0000313|EMBL:THG18386.1};	--	GO:0005634,nucleus; GO:0003700,DNA-binding transcription factor activity; GO:0000976,transcription regulatory region sequence-specific DNA binding; GO:0003674,molecular_function; GO:0140110,transcription regulator activity; GO:0001067,regulatory region nucleic acid binding; GO:0003676,nucleic acid binding; GO:0003677,DNA binding; GO:0003690,double-stranded DNA binding; GO:0005488,binding; GO:0043…	PF02042.18:RWP-RK domain
CSS0000074	0	0	1.0656	1.0226	1.8118	0	1.0233	0	0.8668	1.5118	0.5878	4.4433	0	0	3	3	5	0	3	0	3	5	2	15	Chr5	129870376	129870971	-	--	--	--	--	--	--	--	--
CSS0000075	54.0933	57.2366	54.1102	43.727	45.7069	43.4505	50.0276	54.3428	45.9072	46.9491	49.3423	48.8323	1654	1674	1558	1312	1290	1498	1500	1775	1625	1588	1717	1686	Chr11	83042987	83049049	+	--	--	hypothetical protein TEA_022361 [Camellia sinensis var. sinensis]	--	A0A4S4ERB1_CAMSI SubName: Full=Uncharacterized protein {ECO:0000313|EMBL:THG18914.1};	--	GO:0000428,DNA-directed RNA polymerase complex; GO:0003677,DNA binding; GO:0003899,DNA-directed 5'-3' RNA polymerase activity; GO:0008270,zinc ion binding; GO:0006351,transcription, DNA-templated; GO:0003674,molecular_function; GO:0003676,nucleic acid binding; GO:0005488,binding; GO:0097159,organic cyclic compound binding; GO:1901363,heterocyclic compound binding; GO:0003824,catalytic activity; G…	PF13365.9:Trypsin-like peptidase domain
CSS0000076	2.1551	0.7916	1.9175	0.5342	0.9466	0.6199	1.188	0.7088	1.0063	1.4217	1.1772	0.9801	37	13	31	9	15	12	20	13	20	27	23	19	Chr6	83727688	83734031	+	K01206 alpha-L-fucosidase [EC:3.2.1.51] | (RefSeq) alpha-L-fucosidase 3 (A)	ko00511: Other glycan degradation	GDSL esterase/lipase At4g01130-like [Camellia sinensis]	GDL61_ARATH RecName: Full=GDSL esterase/lipase At4g01130; EC=3.1.1.-; AltName: Full=Extracellular lipase At4g01130; Flags: Precursor;	A0A7J7GX41_CAMSI SubName: Full=Uncharacterized protein {ECO:0000313|EMBL:KAF5945017.1};	--	GO:0005829,cytosol; GO:0005576,extracellular region; GO:0016788,hydrolase activity, acting on ester bonds; GO:0016042,lipid catabolic process; GO:0003674,molecular_function; GO:0003824,catalytic activity; GO:0016787,hydrolase activity; GO:0006629,lipid metabolic process; GO:0008150,biological_process; GO:0008152,metabolic process; GO:0009056,catabolic process; GO:0044238,primary metabolic process…	PF00657.25:GDSL-like Lipase/Acylhydrolase
CSS0000078	4.129	3.8301	4.5998	8.4157	8.2889	9.0474	3.8805	3.8843	4.2836	6.7517	5.4245	5.4492	204	181	214	408	378	504	188	205	245	369	305	304	Contig1006	65628	72103	+	--	--	hypothetical protein HYC85_013192 [Camellia sinensis]	BLH7_ARATH RecName: Full=BEL1-like homeodomain protein 7; Short=BEL1-like protein 7;	A0A7J7H400_CAMSI RecName: Full=Homeobox domain-containing protein {ECO:0000259|PROSITE:PS50071};	Transcription factor MEIS1 and related HOX domain proteins	GO:0005634,nucleus; GO:0003700,DNA-binding transcription factor activity; GO:0000981,DNA-binding transcription factor activity, RNA polymerase II-specific; GO:0000978,RNA polymerase II cis-regulatory region sequence-specific DNA binding; GO:0000976,transcription regulatory region sequence-specific DNA binding; GO:0006357,regulation of transcription by RNA polymerase II; GO:0003674,molecular_funct…	PF07526.14:Associated with HOX
CSS0000080	2.6009	2.3875	2.0883	0	0	0	2.0701	1.2471	1.4795	0	0.223	0	41	36	31	0	0	0	32	21	27	0	4	0	Chr6	171195877	171200372	+	K22588 acetylserotonin O-methyltransferase, plant [EC:2.1.1.4] | (RefSeq) acetylserotonin O-methyltransferase-like (A)	ko00380: Tryptophan metabolism; ko01100: Metabolic pathways; ko01110: Biosynthesis of secondary metabolites	hypothetical protein HYC85_017272 [Camellia sinensis]	ASMT_ARATH RecName: Full=Acetylserotonin O-methyltransferase {ECO:0000305}; EC=2.1.1.4 {ECO:0000269|PubMed:26484897}; AltName: Full=N-acetylserotonin O-methyltransferase {ECO:0000303|PubMed:26484897}; Short=AtASMT {ECO:0000303|PubMed:26484897};	A0A7J7H5A8_CAMSI SubName: Full=Uncharacterized protein {ECO:0000313|EMBL:KAF5947044.1};	Hydroxyindole-O-methyltransferase and related SAM-dependent methyltransferases	GO:0005737,cytoplasm; GO:0017096,acetylserotonin O-methyltransferase activity; GO:0008171,O-methyltransferase activity; GO:0046983,protein dimerization activity; GO:0008757,S-adenosylmethionine-dependent methyltransferase activity; GO:0019438,aromatic compound biosynthetic process; GO:0030187,melatonin biosynthetic process; GO:0032259,methylation; GO:0003674,molecular_function; GO:0003824,catalyt…	PF00891.21:O-methyltransferase domain
CSS0000081	9.4689	9.6665	9.9372	16.9719	20.0343	18.0557	9.6847	11.2105	11.4511	14.7029	15.8821	14.5517	340	332	336	598	664	731	341	430	476	584	649	590	Chr1	193296676	193313127	+	K23338 glucose-induced degradation protein 8 | (RefSeq) uncharacterized protein (A)	--	uncharacterized protein LOC114305486 [Camellia sinensis]	--	A0A7J7IAH4_CAMSI SubName: Full=Uncharacterized protein {ECO:0000313|EMBL:KAF5961208.1};	LisH motif-containing protein	--	PF10607.12:CTLH/CRA C-terminal to LisH motif domain
CSS0000082	7.2855	7.5308	9.9182	17.696	16.9136	15.6679	5.3069	7.3586	6.9321	8.3935	11.7205	10.0905	266	263	341	634	570	645	190	287	293	339	487	416	Contig1132	356430	383276	+	K19765 heat shock factor-binding protein 1 | (RefSeq) heat shock factor-binding protein-like (A)	--	hypothetical protein LOK49_LG02G03341 [Camellia lanceoleosa]	--	A0A5B6YQB4_DAVIN SubName: Full=Putative myosin-10 isoform X1 {ECO:0000313|EMBL:MPA33947.1};	--	--	PF00038.24:Intermediate filament protein
CSS0000083	0	0	0	0.3515	2.2422	0	0	0	0	0.9355	0	0	0	0	0	1	6	0	0	0	0	3	0	0	Chr7	122359545	122359765	+	--	--	hypothetical protein TEA_024203 [Camellia sinensis var. sinensis]	--	A0A4S4DWA3_CAMSI SubName: Full=Uncharacterized protein {ECO:0000313|EMBL:THG07631.1};	--	--	--
CSS0000084	2.5723	3.2195	1.9237	1.0338	1.6878	1.703	1.6256	2.1706	2.1281	1.6048	1.6872	1.3155	71	85	50	28	43	53	44	64	68	49	53	41	Chr5	176907862	176909689	+	K19765 heat shock factor-binding protein 1 | (RefSeq) pentatricopeptide repeat-containing protein At1g52640, mitochondrial-like (A)	--	pentatricopeptide repeat-containing protein At3g22670, mitochondrial-like [Camellia sinensis]	PP248_ARATH RecName: Full=Pentatricopeptide repeat-containing protein At3g22670, mitochondrial; Flags: Precursor;	A0A4S4EF32_CAMSI RecName: Full=PPR_long domain-containing protein {ECO:0000259|Pfam:PF17177};	FOG: PPR repeat	GO:0005739,mitochondrion; GO:0005575,cellular_component; GO:0005622,intracellular anatomical structure; GO:0005737,cytoplasm; GO:0043226,organelle; GO:0043227,membrane-bounded organelle; GO:0043229,intracellular organelle; GO:0043231,intracellular membrane-bounded organelle; GO:0110165,cellular anatomical entity	PF13041.9:PPR repeat family
CSS0000085	13.0554	5.7078	11.8476	15.7235	12.6011	4.6316	9.9248	6.6663	10.2522	13.5188	15.6434	12.4029	55	23	47	65	49	22	41	30	50	63	75	59	Chr5	66929129	66929575	+	--	--	--	--	--	--	--	--
CSS0000086	0	0	0	0	0	0	0.9005	0	0	0.3991	0	0	0	0	0	0	0	0	4	0	0	2	0	0	Chr8	31598699	31601293	+	K07204 regulatory associated protein of mTOR | (RefSeq) regulatory-associated protein of TOR 1-like isoform X1 (A)	ko04136: Autophagy - other	regulatory-associated protein of TOR 1-like isoform X3 [Camellia sinensis]	RTOR1_ORYSJ RecName: Full=Regulatory-associated protein of TOR 1 {ECO:0000305}; AltName: Full=Protein RAPTOR 1 {ECO:0000303|PubMed:25956502}; Short=OsRAPTOR1 {ECO:0000303|PubMed:25956502};	A0A7J7GSG0_CAMSI RecName: Full=Raptor_N domain-containing protein {ECO:0000259|SMART:SM01302};	Guanine nucleotide binding protein MIP1	GO:0005737,cytoplasm; GO:0031931,TORC1 complex; GO:0030674,protein-macromolecule adaptor activity; GO:0071230,cellular response to amino acid stimulus; GO:0009267,cellular response to starvation; GO:0030307,positive regulation of cell growth; GO:0071902,positive regulation of protein serine/threonine kinase activity; GO:0010506,regulation of autophagy; GO:0031929,TOR signaling; GO:0003674,molecul…	--
CSS0000087	0.505	0.968	0.9833	0.5318	0.8207	0.7167	0.5665	0.7249	0.5235	1.4457	1.494	0.3578	30	55	55	31	45	48	33	46	36	95	101	24	Contig770	55018	62620	-	K17613 calcineurin-binding protein cabin-1 | (RefSeq) calcineurin-binding protein 1 isoform X1 (A)	--	calcineurin-binding protein 1 isoform X2 [Camellia sinensis]	CABIN_ARATH RecName: Full=Calcineurin-binding protein 1 {ECO:0000303|PubMed:25086063, ECO:0000303|PubMed:25600486}; Short=AtCABIN1 {ECO:0000303|PubMed:25086063};	A0A7J0GCI1_9ERIC SubName: Full=Tetratricopeptide repeat (TPR)-like superfamily protein {ECO:0000313|EMBL:GFZ08499.1};	--	GO:0005634,nucleus; GO:0006336,DNA replication-independent nucleosome assembly; GO:0006323,DNA packaging; GO:0006325,chromatin organization; GO:0006333,chromatin assembly or disassembly; GO:0006334,nucleosome assembly; GO:0006996,organelle organization; GO:0008150,biological_process; GO:0009987,cellular process; GO:0016043,cellular component organization; GO:0022607,cellular component assembly; G…	--
CSS0000089	0.0474	0	0.0503	0	0	0	0	0	0	0	0	0	1	0	1	0	0	0	0	0	0	0	0	0	Chr5	180272853	180282086	+	K00975 glucose-1-phosphate adenylyltransferase [EC:2.7.7.27] | (RefSeq) glucose-1-phosphate adenylyltransferase large subunit 3, chloroplastic/amyloplastic (A)	ko00500: Starch and sucrose metabolism; ko00520: Amino sugar and nucleotide sugar metabolism; ko01100: Metabolic pathways; ko01110: Biosynthesis of secondary metabolites; ko01250: Biosynthesis of nucleotide sugars	hypothetical protein TEA_023214 [Camellia sinensis var. sinensis]	GLGL1_ARATH RecName: Full=Glucose-1-phosphate adenylyltransferase large subunit 1, chloroplastic; EC=2.7.7.27; AltName: Full=ADP-glucose pyrophosphorylase; AltName: Full=ADP-glucose synthase; AltName: Full=AGPase S; AltName: Full=Alpha-D-glucose-1-phosphate adenyl transferase; Flags: Precursor;	A0A4S4D2Q5_CAMSI SubName: Full=Uncharacterized protein {ECO:0000313|EMBL:THF96559.1};	GDP-mannose pyrophosphorylase/mannose-1-phosphate guanylyltransferase	GO:0009507,chloroplast; GO:0009941,chloroplast envelope; GO:0009570,chloroplast stroma; GO:0005524,ATP binding; GO:0008878,glucose-1-phosphate adenylyltransferase activity; GO:0005978,glycogen biosynthetic process; GO:0019252,starch biosynthetic process; GO:0000166,nucleotide binding; GO:0003674,molecular_function; GO:0005488,binding; GO:0017076,purine nucleotide binding; GO:0030554,adenyl nucleo…	PF00483.26:Nucleotidyl transferase
CSS0000090	0	0	0	0	0	0.2402	0	0	0	0.1224	0.595	0	0	0	0	0	0	2	0	0	0	1	5	0	Chr11	98555415	98559390	-	K22733 magnesium transporter | (RefSeq) uncharacterized protein LOC102612526 (A)	--	pentatricopeptide repeat-containing protein At2g13600-like [Camellia sinensis]	PP284_ARATH RecName: Full=Pentatricopeptide repeat-containing protein At3g56550;	A0A7J7FQL8_CAMSI SubName: Full=Uncharacterized protein {ECO:0000313|EMBL:KAF5930287.1};	FOG: PPR repeat	GO:0009507,chloroplast; GO:0008270,zinc ion binding; GO:1900865,chloroplast RNA modification; GO:0003674,molecular_function; GO:0005488,binding; GO:0043167,ion binding; GO:0043169,cation binding; GO:0046872,metal ion binding; GO:0046914,transition metal ion binding; GO:0006139,nucleobase-containing compound metabolic process; GO:0006725,cellular aromatic compound metabolic process; GO:0006807,nit…	PF13041.9:PPR repeat family
CSS0000091	24.1683	23.9312	22.7744	15.5137	12.7006	12.6638	18.4707	18.4118	19.7731	17.9306	14.4995	15.1056	435	412	386	274	211	257	326	354	412	357	297	307	Chr7	84618912	84623109	+	K10743 ribonuclease H2 subunit A [EC:3.1.26.4] | (RefSeq) ribonuclease H2 subunit A (A)	ko03030: DNA replication	ribonuclease H2 subunit A [Camellia sinensis]	RNH2A_ARATH RecName: Full=Ribonuclease H2 subunit A; Short=RNase H2 subunit A; EC=3.1.26.4; AltName: Full=Ribonuclease HI large subunit; Short=RNase HI large subunit; AltName: Full=Ribonuclease HI subunit A;	A0A4S4F2C0_CAMSI RecName: Full=Ribonuclease {ECO:0000256|RuleBase:RU003515}; EC=3.1.26.4 {ECO:0000256|RuleBase:RU003515};	Ribonuclease HI	GO:0032299,ribonuclease H2 complex; GO:0046872,metal ion binding; GO:0003723,RNA binding; GO:0004523,RNA-DNA hybrid ribonuclease activity; GO:0043137,DNA replication, removal of RNA primer; GO:0006298,mismatch repair; GO:0003674,molecular_function; GO:0005488,binding; GO:0043167,ion binding; GO:0043169,cation binding; GO:0003676,nucleic acid binding; GO:0097159,organic cyclic compound binding; GO…	PF01351.21:Ribonuclease HII
CSS0000092	3.0635	2.4492	2.8706	4.1321	4.6857	3.5162	2.0215	1.5183	2.0237	3.9098	2.8503	2.7131	34	26	30	45	48	44	22	18	26	48	36	34	Chr7	71846679	71847444	+	--	--	AT-hook motif nuclear-localized protein 16 [Camellia sinensis]	AHL16_ARATH RecName: Full=AT-hook motif nuclear-localized protein 16 {ECO:0000312|EMBL:FAA00287.1}; AltName: Full=Protein TRANSPOSABLE ELEMENT SILENCING VIA AT-HOOK {ECO:0000303|PubMed:23394836}; Short=Protein TEK {ECO:0000303|PubMed:23394836};	A0A7J7CB65_TRIWF SubName: Full=Putative DNA-binding protein ESCAROLA {ECO:0000313|EMBL:KAF5731330.1};	--	GO:0005634,nucleus; GO:0031490,chromatin DNA binding; GO:0003700,DNA-binding transcription factor activity; GO:0003680,minor groove of adenine-thymine-rich DNA binding; GO:0035067,negative regulation of histone acetylation; GO:0010529,negative regulation of transposition; GO:0010208,pollen wall assembly; GO:1900111,positive regulation of histone H3-K9 dimethylation; GO:0010228,vegetative to repro…	PF03479.18:Plants and Prokaryotes Conserved (PCC) domain
CSS0000093	0.0286	0.0299	0	0	0.062	0.0761	0.1166	0.0268	0.0247	0.0776	0.0251	0.0253	1	1	0	0	2	3	4	1	1	3	1	1	Chr6	85281077	85283392	+	K17710 pentatricopeptide repeat domain-containing protein 1 | (RefSeq) pentatricopeptide repeat-containing protein At5g25630 (A)	--	pentatricopeptide repeat-containing protein At3g61520, mitochondrial-like [Camellia sinensis]	PP292_ARATH RecName: Full=Pentatricopeptide repeat-containing protein At3g61520, mitochondrial; Flags: Precursor;	A0A4S4ETF4_CAMSI SubName: Full=Uncharacterized protein {ECO:0000313|EMBL:THG19506.1};	FOG: PPR repeat	GO:0005739,mitochondrion; GO:0005575,cellular_component; GO:0005622,intracellular anatomical structure; GO:0005737,cytoplasm; GO:0043226,organelle; GO:0043227,membrane-bounded organelle; GO:0043229,intracellular organelle; GO:0043231,intracellular membrane-bounded organelle; GO:0110165,cellular anatomical entity	PF12854.10:PPR repeat
CSS0000094	4.6022	5.985	8.9799	13.1168	10.7421	9.5239	6.4485	6.3398	7.2398	6.359	8.4167	10.6367	123	153	226	344	265	287	169	181	224	188	256	321	Contig751	271307	280783	+	K01663 imidazole glycerol-phosphate synthase [EC:4.3.2.10] | (RefSeq) imidazole glycerol phosphate synthase hisHF, chloroplastic isoform X1 (A)	ko00340: Histidine metabolism; ko01100: Metabolic pathways; ko01110: Biosynthesis of secondary metabolites; ko01230: Biosynthesis of amino acids	imidazole glycerol phosphate synthase hisHF, chloroplastic isoform X1 [Camellia sinensis]	HIS4_ARATH RecName: Full=Imidazole glycerol phosphate synthase hisHF, chloroplastic; Short=IGP synthase; Short=IGPS; Short=ImGP synthase; EC=4.3.2.10; AltName: Full=Protein HISTIDINE BIOSYNTHESIS 4; Includes: RecName: Full=Glutaminase; EC=3.5.1.2; Includes: RecName: Full=Cyclase; Flags: Precursor;	A0A7J7H903_CAMSI RecName: Full=Imidazole glycerol phosphate synthase hisHF {ECO:0000256|PIRNR:PIRNR036936}; Includes: RecName: Full=Glutaminase {ECO:0000256|PIRNR:PIRNR036936}; EC=3.5.1.2 {ECO:0000256|PIRNR:PIRNR036936}; Includes: RecName: Full=Cyclase {ECO:0000256|PIRNR:PIRNR036936};	Glutamine amidotransferase/cyclase	GO:0009507,chloroplast; GO:0009570,chloroplast stroma; GO:0009536,plastid; GO:0004359,glutaminase activity; GO:0000107,imidazoleglycerol-phosphate synthase activity; GO:0016833,oxo-acid-lyase activity; GO:0006541,glutamine metabolic process; GO:0000105,histidine biosynthetic process; GO:0003674,molecular_function; GO:0003824,catalytic activity; GO:0016787,hydrolase activity; GO:0016810,hydrolase …	PF00977.24:Histidine biosynthesis protein
CSS0000095	0	0	0	0	0	0	0	0.0768	0	0	0	0	0	0	0	0	0	0	0	1	0	0	0	0	Chr2	18093120	18095283	+	--	--	uncharacterized protein LOC114282548 isoform X1 [Camellia sinensis]	--	A0A4S4DZZ1_CAMSI SubName: Full=Uncharacterized protein {ECO:0000313|EMBL:THG09078.1};	--	--	--
CSS0000096	3.7625	2.0538	3.4652	1.5269	2.3087	1.8014	3.0899	3.7404	3.6815	1.8963	2.048	2.0052	113	59	98	45	64	61	91	120	128	63	70	68	Chr6	105068399	105090908	-	K15292 syntaxin-binding protein 1 | (RefSeq) SNARE-interacting protein KEULE-like (A)	--	SNARE-interacting protein KEULE-like [Camellia sinensis]	KEULE_ARATH RecName: Full=SNARE-interacting protein KEULE;	A0A4S4EWN0_CAMSI SubName: Full=Uncharacterized protein {ECO:0000313|EMBL:THG21409.1};	Vesicle trafficking protein Sec1	GO:0005856,cytoskeleton; GO:0005829,cytosol; GO:0019898,extrinsic component of membrane; GO:0009524,phragmoplast; GO:0000325,plant-type vacuole; GO:0005886,plasma membrane; GO:0030141,secretory granule; GO:0019905,syntaxin binding; GO:0000911,cytokinesis by cell plate formation; GO:0006886,intracellular protein transport; GO:0006904,vesicle docking involved in exocytosis; GO:0016192,vesicle-media…	PF00995.26:Sec1 family
CSS0000097	0	0.0427	0	0	0	0	0.0417	0	0.0353	0	0	0.0724	0	1	0	0	0	0	1	0	1	0	0	2	Chr2	9902090	9911540	+	K21867 potassium channel | (RefSeq) potassium channel AKT1-like (A)	--	uncharacterized protein LOC114296408 [Camellia sinensis]	--	A0A4S4DDB0_CAMSI SubName: Full=Uncharacterized protein {ECO:0000313|EMBL:THG00565.1};	--	--	PF01011.24:PQQ enzyme repeat
CSS0000099	0.282	0.2211	0.0749	0.1437	0.0382	0	0.1797	0.297	0.1827	0	0.1549	0.0312	8	6	2	4	1	0	5	9	6	0	5	1	Chr4	30504055	30528471	-	K00121 S-(hydroxymethyl)glutathione dehydrogenase / alcohol dehydrogenase [EC:1.1.1.284 1.1.1.1] | (RefSeq) alcohol dehydrogenase-like 1 isoform X1 (A)	ko00010: Glycolysis / Gluconeogenesis; ko00071: Fatty acid degradation; ko00350: Tyrosine metabolism; ko00620: Pyruvate metabolism; ko01100: Metabolic pathways; ko01110: Biosynthesis of secondary metabolites; ko01200: Carbon metabolism	alcohol dehydrogenase-like 1 isoform X1 [Camellia sinensis]	ADHL1_ARATH RecName: Full=Alcohol dehydrogenase-like 1; EC=1.1.1.1 {ECO:0000250|UniProtKB:P06525};	A0A2R6Q0E8_ACTCC SubName: Full=Alcohol dehydrogenase-like {ECO:0000313|EMBL:PSR99863.1};	Alcohol dehydrogenase, class III	GO:0005829,cytosol; GO:0005634,nucleus; GO:0004024,alcohol dehydrogenase activity, zinc-dependent; GO:0051903,S-(hydroxymethyl)glutathione dehydrogenase activity; GO:0008270,zinc ion binding; GO:0046294,formaldehyde catabolic process; GO:0003674,molecular_function; GO:0003824,catalytic activity; GO:0004022,alcohol dehydrogenase (NAD+) activity; GO:0016491,oxidoreductase activity; GO:0016614,oxido…	PF08240.15:Alcohol dehydrogenase GroES-like domain
CSS0000100	0	0	0	0.0415	0.0883	0.0361	0	0	0.0352	0	0.1074	0	0	0	0	1	2	1	0	0	1	0	3	0	Chr7	180328541	180334911	-	--	--	hypothetical protein TEA_003888 [Camellia sinensis var. sinensis]	--	A0A4V3WQ89_CAMSI SubName: Full=Uncharacterized protein {ECO:0000313|EMBL:THG19417.1};	Kinesin light chain	--	PF13374.9:Tetratricopeptide repeat
CSS0000101	2.7409	2.1685	3.4614	0.5284	0.8026	1.5768	2.3419	2.0804	1.2158	1.5403	2.083	1.7713	37	28	44	7	10	24	31	30	19	23	32	27	Chr6	123946300	123956979	-	K02906 large subunit ribosomal protein L3 | (RefSeq) 50S ribosomal protein L3, chloroplastic-like (A)	ko03010: Ribosome	50S ribosomal protein L3, chloroplastic-like [Camellia sinensis]	RK3_TOBAC RecName: Full=50S ribosomal protein L3, chloroplastic; Flags: Precursor; Fragment;	A0A7J7H4B6_CAMSI SubName: Full=Uncharacterized protein {ECO:0000313|EMBL:KAF5946558.1};	Mitochondrial/chloroplast ribosomal protein L3	GO:0009507,chloroplast; GO:0005840,ribosome; GO:0019843,rRNA binding; GO:0003735,structural constituent of ribosome; GO:0006412,translation; GO:0003674,molecular_function; GO:0003676,nucleic acid binding; GO:0003723,RNA binding; GO:0005488,binding; GO:0097159,organic cyclic compound binding; GO:1901363,heterocyclic compound binding; GO:0005198,structural molecule activity; GO:0006518,peptide meta…	PF00297.25:Ribosomal protein L3
CSS0000102	0.9677	1.3278	1.2203	1.4792	3.0141	2.4675	1.3569	1.3022	1.4106	2.7884	4.2516	2.9995	16	21	19	24	46	46	22	23	27	51	80	56	Contig882	73614	78096	+	K22128 piezo-type mechanosensitive ion channel component 1/2 | (RefSeq) piezo-type mechanosensitive ion channel homolog isoform X1 (A)	--	hypothetical protein TEA_020695 [Camellia sinensis var. sinensis]	PIEZO_ARATH RecName: Full=Piezo-type mechanosensitive ion channel homolog;	A0A4S4EHB1_CAMSI SubName: Full=Uncharacterized protein {ECO:0000313|EMBL:THG15462.1};	--	GO:0016021,integral component of membrane; GO:0005634,nucleus; GO:0008381,mechanosensitive ion channel activity; GO:0050982,detection of mechanical stimulus; GO:0003674,molecular_function; GO:0005215,transporter activity; GO:0005216,ion channel activity; GO:0015075,ion transmembrane transporter activity; GO:0015267,channel activity; GO:0015318,inorganic molecular entity transmembrane transporter …	--
CSS0000103	1.0989	1.2003	1.463	1.9054	2.5054	1.891	1.9736	1.5814	1.8842	0.8451	1.2538	1.5977	67	70	84	114	141	130	118	103	133	57	87	110	Chr11	58299352	58314661	-	K01955 carbamoyl-phosphate synthase large subunit [EC:6.3.5.5] | (RefSeq) carbamoyl-phosphate synthase large chain, chloroplastic-like (A)	ko00240: Pyrimidine metabolism; ko00250: Alanine, aspartate and glutamate metabolism; ko01100: Metabolic pathways; ko01240: Biosynthesis of cofactors	carbamoyl-phosphate synthase large chain, chloroplastic-like [Camellia sinensis]	CARB_ARATH RecName: Full=Carbamoyl-phosphate synthase large chain, chloroplastic; EC=6.3.5.5 {ECO:0000305|PubMed:21265888}; AltName: Full=Carbamoyl-phosphate synthetase ammonia chain {ECO:0000303|PubMed:21265888}; AltName: Full=Protein VENOSA 3 {ECO:0000303|PubMed:21265888}; Flags: Precursor;	A0A4S4ER10_CAMSI RecName: Full=Carbamoyl-phosphate synthase (glutamine-hydrolyzing) {ECO:0000256|ARBA:ARBA00012738}; EC=6.3.5.5 {ECO:0000256|ARBA:ARBA00012738}; AltName: Full=Carbamoyl-phosphate synthetase ammonia chain {ECO:0000256|ARBA:ARBA00030577};	Multifunctional pyrimidine synthesis protein CAD (includes carbamoyl-phophate synthetase, aspartate transcarbamylase, and glutamine amidotransferase)	GO:0005951,carbamoyl-phosphate synthase complex; GO:0009507,chloroplast; GO:0009570,chloroplast stroma; GO:0005737,cytoplasm; GO:0005524,ATP binding; GO:0004088,carbamoyl-phosphate synthase (glutamine-hydrolyzing) activity; GO:0046872,metal ion binding; GO:0016740,transferase activity; GO:0044205,'de novo' UMP biosynthetic process; GO:0006526,arginine biosynthetic process; GO:0016036,cellular res…	PF02786.20:Carbamoyl-phosphate synthase L chain, ATP binding domain
CSS0000104	0	0.1584	0	0	0	0	0.0515	0.0473	0.2618	0	0	0	0	3	0	0	0	0	1	1	6	0	0	0	Chr8	117185579	117186889	+	--	--	probable F-box protein At4g22030 [Camellia sinensis]	FB333_ARATH RecName: Full=Probable F-box protein At4g22030;	A0A4S4DJ02_CAMSI SubName: Full=Uncharacterized protein {ECO:0000313|EMBL:THG02823.1};	--	--	PF14476.9:Petal formation-expressed
CSS0000105	0.4245	0.4438	0.7283	0.599	0.5661	0.5793	0.4662	0.3974	0.3949	0.3543	0.1435	0.4627	13	13	21	18	16	20	14	13	14	12	5	16	Chr10	97882238	97893580	-	--	--	zinc finger CCCH domain-containing protein 22-like [Camellia sinensis]	C3H53_ORYSJ RecName: Full=Zinc finger CCCH domain-containing protein 53; Short=OsC3H53;	A0A7J7GBD7_CAMSI SubName: Full=Uncharacterized protein {ECO:0000313|EMBL:KAF5937231.1};	--	GO:0003677,DNA binding; GO:0046872,metal ion binding; GO:0003723,RNA binding; GO:0003674,molecular_function; GO:0003676,nucleic acid binding; GO:0005488,binding; GO:0097159,organic cyclic compound binding; GO:1901363,heterocyclic compound binding; GO:0043167,ion binding; GO:0043169,cation binding	PF00076.25:RNA recognition motif. (a.k.a. RRM, RBD, or RNP domain)
CSS0000106	0	0.1674	0.2551	0	0	0	0.1633	0.2249	0.0692	0.2172	0	0	0	2	3	0	0	0	2	3	1	3	0	0	Chr5	11435697	11438979	+	K12462 Rho GDP-dissociation inhibitor | (RefSeq) rho GDP-dissociation inhibitor 1-like isoform X1 (A)	--	rho GDP-dissociation inhibitor 1-like isoform X1 [Camellia sinensis]	GDIR_ARATH RecName: Full=Rho GDP-dissociation inhibitor 1; Short=AtRhoGDI1; Short=Rho GDI-1;	A0A4S4DW93_CAMSI SubName: Full=Uncharacterized protein {ECO:0000313|EMBL:THG07619.1};	Rho GDP-dissociation inhibitor	GO:0005829,cytosol; GO:0016020,membrane; GO:0005096,GTPase activator activity; GO:0005094,Rho GDP-dissociation inhibitor activity; GO:0009932,cell tip growth; GO:0007266,Rho protein signal transduction; GO:0010053,root epidermal cell differentiation; GO:0003674,molecular_function; GO:0008047,enzyme activator activity; GO:0030234,enzyme regulator activity; GO:0030695,GTPase regulator activity; GO:…	PF02115.20:RHO protein GDP dissociation inhibitor
CSS0000107	0.8207	0.7722	0.7843	1.1708	0.978	0.6551	0.6695	0.5378	0.638	0.2967	0.9374	0.8721	10	9	9	14	11	9	8	7	9	4	13	12	Chr10	96006944	96008499	-	K22983 cytochrome P450 family 76 subfamily A | (RefSeq) cytochrome P450 76A2-like (A)	--	Iridoid oxidase [Camellia lanceoleosa]	IO_CATRO RecName: Full=Iridoid oxidase {ECO:0000303|PubMed:24710322}; Short=CrIO {ECO:0000303|PubMed:24710322}; EC=1.14.14.161 {ECO:0000269|PubMed:24710322}; AltName: Full=Cytochrome P450 76A26 {ECO:0000303|PubMed:24710322}; Short=CrCYP76A26 {ECO:0000303|PubMed:24710322};	A0A7J7GML5_CAMSI SubName: Full=Uncharacterized protein {ECO:0000313|EMBL:KAF5940664.1};	Cytochrome P450 CYP2 subfamily	GO:0005783,endoplasmic reticulum; GO:0005789,endoplasmic reticulum membrane; GO:0016021,integral component of membrane; GO:0020037,heme binding; GO:0005506,iron ion binding; GO:0004497,monooxygenase activity; GO:0016705,oxidoreductase activity, acting on paired donors, with incorporation or reduction of molecular oxygen; GO:0035834,indole alkaloid metabolic process; GO:0009753,response to jasmoni…	PF00067.25:Cytochrome P450
CSS0000108	0.2725	0	0	0	0.0984	0	0	0.085	0	0.0821	0	0.0805	3	0	0	0	1	0	0	1	0	1	0	1	Chr13	8759192	8761668	+	--	--	hypothetical protein HYC85_028712 [Camellia sinensis]	--	A0A7J7FX32_CAMSI SubName: Full=Uncharacterized protein {ECO:0000313|EMBL:KAF5932541.1};	FOG: Transposon-encoded proteins with TYA, reverse transcriptase, integrase domains in various combinations	--	--
CSS0000109	15.516	13.4519	8.8414	14.5265	16.6732	16.2225	17.1094	14.8792	18.3064	17.6756	17.4026	14.8582	123	102	66	113	122	145	133	126	168	155	157	133	Chr6	172239300	172239824	-	--	--	uncharacterized protein LOC114258068 [Camellia sinensis]	--	A0A4S4EX02_CAMSI RecName: Full=DUF1279 domain-containing protein {ECO:0000259|Pfam:PF06916};	Predicted membrane protein	GO:0005634,nucleus; GO:0046983,protein dimerization activity; GO:0006355,regulation of transcription, DNA-templated; GO:0003674,molecular_function; GO:0005488,binding; GO:0005515,protein binding; GO:0006139,nucleobase-containing compound metabolic process; GO:0006351,transcription, DNA-templated; GO:0006725,cellular aromatic compound metabolic process; GO:0006807,nitrogen compound metabolic proce…	PF06916.16:FAM210A/B-like domain
CSS0000110	0	0.6352	0	0	0	0	0	0	0.5248	0	0	0	0	3	0	0	0	0	0	0	3	0	0	0	Chr7	100408861	100410136	-	K04523 ubiquilin | (RefSeq) ubiquitin domain-containing protein DSK2a-like isoform X1 (A)	ko04141: Protein processing in endoplasmic reticulum	Ubiquitin domain-containing protein DSK2a [Camellia lanceoleosa]	DSK2A_ARATH RecName: Full=Ubiquitin domain-containing protein DSK2a;	A0A7J0F789_9ERIC SubName: Full=Ubiquitin family protein {ECO:0000313|EMBL:GFY94501.1};	Ubiquitin-like protein	GO:0005829,cytosol; GO:0005739,mitochondrion; GO:0005634,nucleus; GO:0031593,polyubiquitin modification-dependent protein binding; GO:0006511,ubiquitin-dependent protein catabolic process; GO:0003674,molecular_function; GO:0005488,binding; GO:0005515,protein binding; GO:0140030,modification-dependent protein binding; GO:0006508,proteolysis; GO:0006807,nitrogen compound metabolic process; GO:00081…	PF00627.34:UBA/TS-N domain
CSS0000111	43.2213	41.3608	43.7966	39.7973	39.3516	39.1843	44.9636	41.7804	43.1647	43.0851	42.1691	41.0397	1441	1319	1375	1302	1211	1473	1470	1488	1666	1589	1600	1545	Chr11	109727459	109739483	-	K03029 26S proteasome regulatory subunit N10 | (RefSeq) 26S proteasome non-ATPase regulatory subunit 4 homolog (A)	ko03050: Proteasome	nitrate regulatory gene2 protein [Camellia sinensis]	APSR1_ARATH RecName: Full=Protein ALTERED PHOSPHATE STARVATION RESPONSE 1 {ECO:0000303|PubMed:23498857};	A0A4S4E2X8_CAMSI SubName: Full=Uncharacterized protein {ECO:0000313|EMBL:THG10188.1};	--	GO:0005634,nucleus; GO:0005575,cellular_component; GO:0005622,intracellular anatomical structure; GO:0043226,organelle; GO:0043227,membrane-bounded organelle; GO:0043229,intracellular organelle; GO:0043231,intracellular membrane-bounded organelle; GO:0110165,cellular anatomical entity	PF04782.15:Protein of unknown function (DUF632)
CSS0000112	0	0	0.1075	0	0	0	0	0.1896	0	0	0	0	0	0	1	0	0	0	0	2	0	0	0	0	Chr6	22536455	22537767	+	K00799 glutathione S-transferase [EC:2.5.1.18] | (RefSeq) glutathione S-transferase U17-like (A)	ko00480: Glutathione metabolism; ko01100: Metabolic pathways	glutathione S-transferase U17-like [Camellia sinensis]	GSTUH_ARATH RecName: Full=Glutathione S-transferase U17; Short=AtGSTU17; EC=2.5.1.18; AltName: Full=GST class-tau member 17; AltName: Full=Glutathione S-transferase 30; AltName: Full=Protein EARLY RESPONSIVE TO DEHYDRATION 9;	A0A4S4DWG5_CAMSI RecName: Full=Glutathione transferase {ECO:0000256|ARBA:ARBA00012452}; EC=2.5.1.18 {ECO:0000256|ARBA:ARBA00012452};	Glutathione S-transferase	GO:0009507,chloroplast; GO:0005737,cytoplasm; GO:0005829,cytosol; GO:0004364,glutathione transferase activity; GO:0009704,de-etiolation; GO:0006749,glutathione metabolic process; GO:0048527,lateral root development; GO:0080148,negative regulation of response to water deprivation; GO:0040008,regulation of growth; GO:0060416,response to growth hormone; GO:0009651,response to salt stress; GO:0009407…	PF02798.23:Glutathione S-transferase, N-terminal domain
CSS0000113	5.6145	4.1656	6.9239	8.121	10.0724	9.7448	5.9718	7.1774	6.4143	5.1846	9.1242	8.394	93	66	108	132	154	182	97	127	123	95	172	157	Chr11	83411720	83417454	+	K15340 DNA cross-link repair 1A protein | (RefSeq) DNA cross-link repair 1A protein isoform X1 (A)	--	ankyrin repeat and SAM domain-containing protein 6 isoform X2 [Camellia sinensis]	--	A0A7J7FU75_CAMSI RecName: Full=SAM domain-containing protein {ECO:0000259|PROSITE:PS50105};	RNA-binding protein Bicaudal-C	--	PF00536.33:SAM domain (Sterile alpha motif)
CSS0000115	4.4151	8.3525	7.1446	10.07	7.9721	17.3413	7.9329	5.9044	3.9954	7.4124	8.3133	8.7511	21	38	32	47	35	93	37	30	22	39	45	47	Chr12	16733546	16734177	+	K15170 mediator of RNA polymerase II transcription subunit 27 | (RefSeq) mediator of RNA polymerase II transcription subunit 27 isoform X1 (A)	--	mediator of RNA polymerase II transcription subunit 27 isoform X1 [Camellia sinensis]	MED27_ARATH RecName: Full=Mediator of RNA polymerase II transcription subunit 27; AltName: Full=Mediator of RNA polymerase II transcription subunit 3;	A0A4S4ELP2_CAMSI SubName: Full=Uncharacterized protein {ECO:0000313|EMBL:THG17540.1};	--	GO:0016592,mediator complex; GO:0003713,transcription coactivator activity; GO:0006357,regulation of transcription by RNA polymerase II; GO:0003674,molecular_function; GO:0003712,transcription coregulator activity; GO:0098772,molecular function regulator; GO:0140110,transcription regulator activity; GO:0006139,nucleobase-containing compound metabolic process; GO:0006351,transcription, DNA-templat…	--
CSS0000116	1.6277	0.6381	0.6482	0	0.1102	0.2707	0.83	0.3809	0.9666	0.8277	0.9833	0.0901	16	6	6	0	1	3	8	4	11	9	11	1	Chr1	13424203	13424967	+	K13065 shikimate O-hydroxycinnamoyltransferase [EC:2.3.1.133] | (RefSeq) vinorine synthase-like (A)	ko00940: Phenylpropanoid biosynthesis; ko00941: Flavonoid biosynthesis; ko00945: Stilbenoid, diarylheptanoid and gingerol biosynthesis; ko01100: Metabolic pathways; ko01110: Biosynthesis of secondary metabolites	vinorine synthase-like [Camellia sinensis]	SAT_CATRO RecName: Full=Stemmadenine O-acetyltransferase {ECO:0000303|PubMed:29511102}; Short=CrSAT {ECO:0000303|PubMed:29511102}; EC=1.7.1.- {ECO:0000269|PubMed:29511102};	A0A4S4DZD8_CAMSI SubName: Full=Uncharacterized protein {ECO:0000313|EMBL:THG08868.1};	--	GO:0016746,transferase activity, transferring acyl groups; GO:0016491,oxidoreductase activity; GO:0009820,alkaloid metabolic process; GO:0003674,molecular_function; GO:0003824,catalytic activity; GO:0016740,transferase activity; GO:0006807,nitrogen compound metabolic process; GO:0008150,biological_process; GO:0008152,metabolic process; GO:0071704,organic substance metabolic process; GO:1901564,or…	PF02458.18:Transferase family
CSS0000117	88.1175	78.1822	81.6953	39.5693	37.5257	39.9052	56.2339	54.1498	53.5871	60.8397	58.4673	55.3073	2544	2159	2221	1121	1000	1299	1592	1670	1791	1943	1921	1803	Chr4	119682302	119684907	+	K10260 F-box and WD-40 domain protein 7 | (RefSeq) WD40 repeat protein (A)	ko04120: Ubiquitin mediated proteolysis	U-box domain-containing protein 9-like [Camellia sinensis]	PUB9_ARATH RecName: Full=U-box domain-containing protein 9; EC=2.3.2.27; AltName: Full=Plant U-box protein 9; AltName: Full=RING-type E3 ubiquitin transferase PUB9 {ECO:0000305};	A0A4S4F2H8_CAMSI RecName: Full=RING-type E3 ubiquitin transferase {ECO:0000256|ARBA:ARBA00012483}; EC=2.3.2.27 {ECO:0000256|ARBA:ARBA00012483};	FOG: Armadillo/beta-catenin-like repeats	GO:0005737,cytoplasm; GO:0005634,nucleus; GO:0005886,plasma membrane; GO:0070696,transmembrane receptor protein serine/threonine kinase binding; GO:0004842,ubiquitin-protein transferase activity; GO:0009738,abscisic acid-activated signaling pathway; GO:0071215,cellular response to abscisic acid stimulus; GO:0048527,lateral root development; GO:0016567,protein ubiquitination; GO:0003674,molecular_…	PF04564.18:U-box domain
CSS0000118	191.569	197.801	176.638	295.039	283.749	280.328	153.487	179.529	145.909	252.773	240.124	231.764	2748	2714	2386	4153	3757	4534	2159	2751	2423	4011	3920	3754	Chr8	110209794	110214497	+	--	--	uclacyanin 1-like [Camellia sinensis]	UCC1_ARATH RecName: Full=Uclacyanin 1 {ECO:0000303|PubMed:9761472}; Flags: Precursor;	A0A2R6Q9U9_ACTCC SubName: Full=Uclacyanin 1 like {ECO:0000313|EMBL:PSS04676.1};	--	GO:0031225,anchored component of membrane; GO:0046658,anchored component of plasma membrane; GO:0009055,electron transfer activity; GO:0046872,metal ion binding; GO:0003674,molecular_function; GO:0003824,catalytic activity; GO:0016491,oxidoreductase activity; GO:0005488,binding; GO:0043167,ion binding; GO:0043169,cation binding; GO:0005575,cellular_component; GO:0016020,membrane; GO:0031224,intri…	PF02298.20:Plastocyanin-like domain
CSS0000119	0	0.0673	0	0	0	0.2283	0	0	0	0	0	0	0	1	0	0	0	4	0	0	0	0	0	0	Chr14	102062020	102068980	-	K13457 disease resistance protein RPM1 | (RefSeq) disease resistance protein RPM1-like (A)	ko04626: Plant-pathogen interaction	uncharacterized protein LOC114269122 [Camellia sinensis]	--	A0A1S3YGK3_TOBAC SubName: Full=uncharacterized protein LOC107775806 {ECO:0000313|RefSeq:XP_016451072.1};	--	GO:0046983,protein dimerization activity; GO:0003674,molecular_function; GO:0005488,binding; GO:0005515,protein binding	PF05699.17:hAT family C-terminal dimerisation region
CSS0000120	4.2555	1.9464	1.6947	1.0842	0.2881	0.2359	1.8986	0.7469	0.2297	0.7213	1.636	0.2355	16	7	6	4	1	1	7	3	1	3	7	1	Chr4	31376457	31376786	-	K00020 3-hydroxyisobutyrate dehydrogenase [EC:1.1.1.31] | (GenBank) 6-phosphogluconate dehydrogenase-like protein (A)	ko00280: Valine, leucine and isoleucine degradation; ko01100: Metabolic pathways	protein EXORDIUM-like [Camellia sinensis]	PHI1_TOBAC RecName: Full=Protein PHOSPHATE-INDUCED 1 {ECO:0000303|PubMed:10189698}; Flags: Precursor;	A0A4S4DTI1_CAMSI SubName: Full=Uncharacterized protein {ECO:0000313|EMBL:THG06015.1};	--	GO:0048046,apoplast; GO:0005615,extracellular space; GO:0005575,cellular_component; GO:0005576,extracellular region; GO:0110165,cellular anatomical entity	PF04674.15:Phosphate-induced protein 1 conserved region
CSS0000121	2.6657	5.0513	2.9636	2.8015	3.2039	2.3273	2.0813	2.2225	4.3535	3.2759	4.4286	3.4674	64	116	67	66	71	63	49	57	121	87	121	94	Chr7	9938033	9946217	-	K14849 ribosomal RNA-processing protein 1 | (RefSeq) uncharacterized protein LOC112294706 (A)	--	uncharacterized protein LOC114302666 [Camellia sinensis]	--	A0A7J7H7B7_CAMSI SubName: Full=Uncharacterized protein {ECO:0000313|EMBL:KAF5948862.1};	--	--	--
CSS0000123	0.0905	0.0236	0.048	0.1613	0.0245	0.0602	0.1615	0.1059	0.1368	0	0.0199	0.0601	4	1	2	7	1	3	7	5	7	0	1	3	Chr2	86173152	86186034	-	K13437 receptor kinase-like protein | (RefSeq) probable LRR receptor-like serine/threonine-protein kinase At3g47570 (A)	ko04626: Plant-pathogen interaction	probable LRR receptor-like serine/threonine-protein kinase At3g47570 [Camellia sinensis]	XA21_ORYSJ RecName: Full=Receptor kinase-like protein Xa21 {ECO:0000303|PubMed:22735448}; EC=2.7.11.1 {ECO:0000250|UniProtKB:Q1MX30, ECO:0000255|PROSITE-ProRule:PRU00159}; Contains: RecName: Full=Receptor kinase-like protein Xa21, processed {ECO:0000303|PubMed:22735448}; Flags: Precursor;	A0A4S4EI49_CAMSI RecName: Full=Protein kinase domain-containing protein {ECO:0000259|PROSITE:PS50011};	--	GO:0032541,cortical endoplasmic reticulum; GO:0005789,endoplasmic reticulum membrane; GO:0016021,integral component of membrane; GO:0005634,nucleus; GO:1990578,perinuclear endoplasmic reticulum membrane; GO:0005886,plasma membrane; GO:0005524,ATP binding; GO:0106310,protein serine kinase activity; GO:0004674,protein serine/threonine kinase activity; GO:0006952,defense response; GO:0006468,protein…	PF07714.20:Protein tyrosine and serine/threonine kinase
CSS0000124	5.0624	4.3816	5.8608	5.0956	5.08	5.7044	3.6604	4.001	4.6956	3.5074	4.3208	4.465	244	202	266	241	226	310	173	206	262	187	237	243	Chr11	1070146	1106303	+	--	--	hypothetical protein TEA_022559 [Camellia sinensis var. sinensis]	--	A0A4V6RYS6_CAMSI SubName: Full=Uncharacterized protein {ECO:0000313|EMBL:THG22247.1};	--	--	PF14566.9:Inositol hexakisphosphate
CSS0000125	0	0.8548	3.3645	1.1457	0.5536	1.5409	2.7098	0.1913	1.7657	0.8315	0.6286	0.7241	0	8	31	11	5	17	26	2	20	9	7	8	Chr2	134586323	134590798	-	K01887 arginyl-tRNA synthetase [EC:6.1.1.19] | (RefSeq) arginine--tRNA ligase, chloroplastic/mitochondrial-like (A)	ko00970: Aminoacyl-tRNA biosynthesis	hypothetical protein TEA_009549 [Camellia sinensis var. sinensis]	SYRM_ARATH RecName: Full=Arginine--tRNA ligase, chloroplastic/mitochondrial {ECO:0000305}; EC=6.1.1.19 {ECO:0000305}; AltName: Full=Arginyl-tRNA synthetase {ECO:0000305}; Short=ArgRS {ECO:0000305}; AltName: Full=Protein EMBRYO DEFECTIVE 1027 {ECO:0000303|PubMed:16297076}; Flags: Precursor;	A0A4S4E7A6_CAMSI RecName: Full=tRNA-synt_1d domain-containing protein {ECO:0000259|Pfam:PF00750};	Arginyl-tRNA synthetase	GO:0009507,chloroplast; GO:0009570,chloroplast stroma; GO:0005829,cytosol; GO:0005739,mitochondrion; GO:0004814,arginine-tRNA ligase activity; GO:0005524,ATP binding; GO:0006420,arginyl-tRNA aminoacylation; GO:0009793,embryo development ending in seed dormancy; GO:0003674,molecular_function; GO:0003824,catalytic activity; GO:0004812,aminoacyl-tRNA ligase activity; GO:0016874,ligase activity; GO:0…	PF00750.22:tRNA synthetases class I (R)
CSS0000126	0.0845	0.3533	0.0449	0	0	0.1873	0	0	0.073	0.0382	0.1113	0	2	8	1	0	0	5	0	0	2	1	3	0	Contig811	65996	67958	-	K22683 aspartyl protease family protein [EC:3.4.23.-] | (RefSeq) hypothetical protein (A)	--	aspartyl protease family protein At5g10770-like isoform X1 [Camellia sinensis]	ASPA_ARATH RecName: Full=Aspartyl protease family protein At5g10770; EC=3.4.23.- {ECO:0000305}; Flags: Precursor;	A0A4S4E5V3_CAMSI RecName: Full=Peptidase A1 domain-containing protein {ECO:0000259|PROSITE:PS51767};	Aspartyl protease	GO:0031225,anchored component of membrane; GO:0005886,plasma membrane; GO:0004190,aspartic-type endopeptidase activity; GO:0006508,proteolysis; GO:0003674,molecular_function; GO:0003824,catalytic activity; GO:0004175,endopeptidase activity; GO:0008233,peptidase activity; GO:0016787,hydrolase activity; GO:0070001,aspartic-type peptidase activity; GO:0140096,catalytic activity, acting on a protein;…	PF14543.9:Xylanase inhibitor N-terminal
CSS0000127	0	0	0	0	0	0	0	0.1851	0	0.2383	0	0.1167	0	0	0	0	0	0	0	3	0	4	0	2	Chr9	3180533	3181740	+	K23002 RNA polymerase II-associated protein 3 | (RefSeq) putative F-box/kelch-repeat protein At1g15680 (A)	--	F-box protein At5g49610 [Camellia sinensis]	FB341_ARATH RecName: Full=F-box protein At5g49610;	A0A4S4EEC2_CAMSI RecName: Full=F-box domain-containing protein {ECO:0000259|PROSITE:PS50181};	--	GO:0016567,protein ubiquitination; GO:0006464,cellular protein modification process; GO:0006807,nitrogen compound metabolic process; GO:0008150,biological_process; GO:0008152,metabolic process; GO:0009987,cellular process; GO:0019538,protein metabolic process; GO:0032446,protein modification by small protein conjugation; GO:0036211,protein modification process; GO:0043170,macromolecule metabolic …	PF12937.10:F-box-like
CSS0000128	7.8368	6.9815	8.0293	0.8717	0.6278	0.9055	5.9376	5.4247	4.4336	2.9935	2.9339	2.2972	284	242	274	31	21	37	211	210	186	120	121	94	Chr9	16897621	16902869	+	K21776 protein lin-54 | (RefSeq) CRC domain-containing protein TSO1-like (A)	--	protein tesmin/TSO1-like CXC 3 [Camellia sinensis]	TSO1_ARATH RecName: Full=CRC domain-containing protein TSO1;	A0A4S4DSM1_CAMSI RecName: Full=CRC domain-containing protein {ECO:0000259|PROSITE:PS51634};	Metallothionein-like protein	GO:0005634,nucleus; GO:0003700,DNA-binding transcription factor activity; GO:0046872,metal ion binding; GO:0000976,transcription regulatory region sequence-specific DNA binding; GO:0010481,epidermal cell division; GO:0048444,floral organ morphogenesis; GO:0010235,guard mother cell cytokinesis; GO:0051302,regulation of cell division; GO:0009934,regulation of meristem structural organization; GO:00…	PF03638.18:Tesmin/TSO1-like CXC domain, cysteine-rich domain
CSS0000129	0.9944	1.2475	2.7456	2.1281	1.7237	1.5875	1.2169	1.3032	0.5154	1.3484	1.7476	0.7045	10	12	26	21	16	18	12	14	6	15	20	8	Chr15	111318937	111320689	+	K20721 reticulon-1 | (RefSeq) reticulon-like protein B1 (A)	--	reticulon-like protein B9 [Camellia sinensis]	RTNLI_ARATH RecName: Full=Reticulon-like protein B9; Short=AtRTNLB9;	A0A4S4EWT8_CAMSI RecName: Full=Reticulon-like protein {ECO:0000256|RuleBase:RU363132};	Reticulon	GO:0005789,endoplasmic reticulum membrane; GO:0016021,integral component of membrane; GO:0009617,response to bacterium; GO:0008150,biological_process; GO:0009605,response to external stimulus; GO:0009607,response to biotic stimulus; GO:0043207,response to external biotic stimulus; GO:0044419,biological process involved in interspecies interaction between organisms; GO:0050896,response to stimulus…	PF02453.20:Reticulon
CSS0000130	2.5575	1.1258	3.0019	1.6461	1.8958	1.4326	2.7454	3.1502	2.7906	2.0686	2.4839	0.8345	19	8	21	12	13	12	20	25	24	17	21	7	Chr14	52329465	52331693	-	K02896 large subunit ribosomal protein L24e | (RefSeq) 60S ribosomal protein L24-like (A)	ko03010: Ribosome	60S ribosomal protein L24-like [Camellia sinensis]	RL241_ARATH RecName: Full=60S ribosomal protein L24-1;	A0A7J7CTR2_TRIWF RecName: Full=TRASH domain-containing protein {ECO:0000259|SMART:SM00746};	60s ribosomal protein L24	GO:0022625,cytosolic large ribosomal subunit; GO:0005783,endoplasmic reticulum; GO:0003729,mRNA binding; GO:0003735,structural constituent of ribosome; GO:0002181,cytoplasmic translation; GO:0003674,molecular_function; GO:0003676,nucleic acid binding; GO:0003723,RNA binding; GO:0005488,binding; GO:0097159,organic cyclic compound binding; GO:1901363,heterocyclic compound binding; GO:0005198,struct…	PF01246.23:Ribosomal protein L24e
CSS0000132	0.4152	0.217	0.147	1.1989	0.8997	1.7185	1.1997	0.0648	0.5978	0.8758	0.6081	1.9612	6	3	2	17	12	28	17	1	10	14	10	32	Chr6	64942338	64972160	-	K01456 peptide-N4-(N-acetyl-beta-glucosaminyl)asparagine amidase [EC:3.5.1.52] | (RefSeq) peptide-N(4)-(N-acetyl-beta- glucosaminyl)asparagine amidase isoform X1 (A)	ko04141: Protein processing in endoplasmic reticulum	putative aldo-keto reductase 1 [Camellia lanceoleosa]	PERR_RAUSE RecName: Full=Perakine reductase; EC=1.1.1.317;	A0A7J7GWD2_CAMSI RecName: Full=Aldo_ket_red domain-containing protein {ECO:0000259|Pfam:PF00248};	Voltage-gated shaker-like K+ channel, subunit beta/KCNAB	GO:0016491,oxidoreductase activity; GO:0009820,alkaloid metabolic process; GO:0003674,molecular_function; GO:0003824,catalytic activity; GO:0006807,nitrogen compound metabolic process; GO:0008150,biological_process; GO:0008152,metabolic process; GO:0071704,organic substance metabolic process; GO:1901564,organonitrogen compound metabolic process	PF00248.24:Aldo/keto reductase family
CSS0000134	4.7529	5.5878	4.2153	4.1694	4.8851	4.0609	4.7404	4.2048	4.3612	3.4152	3.2126	3.2841	273	307	228	235	259	263	267	258	290	217	210	213	Chr6	6488833	6497544	-	K01765 inositol-1,3,4-trisphosphate 5/6-kinase [EC:2.7.1.159] | (RefSeq) inositol-tetrakisphosphate 1-kinase 6 (A)	ko00562: Inositol phosphate metabolism; ko01100: Metabolic pathways	uncharacterized protein LOC114311442 [Camellia sinensis]	--	A0A5B7AHC5_DAVIN SubName: Full=Putative microtubule-associated protein futsch {ECO:0000313|EMBL:MPA56192.1};	--	--	--
CSS0000135	5.8279	4.2466	5.6263	14.038	17.7938	13.157	5.5831	4.1331	6.1021	6.5457	7.2936	7.3509	33	23	30	78	93	84	31	25	40	41	47	47	Chr1	162498230	162498882	+	K03165 DNA topoisomerase III [EC:5.6.2.1] | (RefSeq) DNA topoisomerase 3-alpha (A)	ko03440: Homologous recombination	hypothetical protein TEA_000369 [Camellia sinensis var. sinensis]	TOP3A_ARATH RecName: Full=DNA topoisomerase 3-alpha; EC=5.6.2.1 {ECO:0000255|PROSITE-ProRule:PRU10131};	A0A4S4DVM7_CAMSI SubName: Full=Uncharacterized protein {ECO:0000313|EMBL:THG07369.1};	DNA topoisomerase III alpha	GO:0005694,chromosome; GO:0005634,nucleus; GO:0003677,DNA binding; GO:0003916,DNA topoisomerase activity; GO:0003917,DNA topoisomerase type I (single strand cut, ATP-independent) activity; GO:0008270,zinc ion binding; GO:0007059,chromosome segregation; GO:0006281,DNA repair; GO:0006265,DNA topological change; GO:0051321,meiotic cell cycle; GO:0000278,mitotic cell cycle; GO:0000712,resolution of m…	PF06839.15:GRF zinc finger
CSS0000136	18.5553	16.097	18.5518	5.2973	4.8474	5.8941	15.5003	15.7071	15.4884	8.2086	7.4585	9.6149	564	468	531	158	136	202	462	510	545	276	258	330	Chr3	25013418	25017127	+	K07374 tubulin alpha | (RefSeq) tubulin alpha chain-like (A)	ko04145: Phagosome	tubulin alpha chain-like isoform X2 [Pyrus x bretschneideri]	TBA_PRUDU RecName: Full=Tubulin alpha chain;	A0A2I4DN96_JUGRE RecName: Full=Tubulin alpha chain {ECO:0000256|RuleBase:RU000352};	Alpha tubulin	GO:0005737,cytoplasm; GO:0005874,microtubule; GO:0005525,GTP binding; GO:0005200,structural constituent of cytoskeleton; GO:0007017,microtubule-based process; GO:0000166,nucleotide binding; GO:0001882,nucleoside binding; GO:0001883,purine nucleoside binding; GO:0003674,molecular_function; GO:0005488,binding; GO:0017076,purine nucleotide binding; GO:0019001,guanyl nucleotide binding; GO:0032549,ri…	PF00091.28:Tubulin/FtsZ family, GTPase domain
CSS0000137	2.773	2.956	4.1574	4.322	6.5976	5.0635	2.0516	2.545	3.4287	2.0644	4.0611	3.7078	51	52	72	78	112	105	37	50	73	42	85	77	Chr7	57103781	57114187	+	K00815 tyrosine aminotransferase [EC:2.6.1.5] | (RefSeq) tyrosine aminotransferase (A)	ko00130: Ubiquinone and other terpenoid-quinone biosynthesis; ko00270: Cysteine and methionine metabolism; ko00350: Tyrosine metabolism; ko00360: Phenylalanine metabolism; ko00400: Phenylalanine, tyrosine and tryptophan biosynthesis; ko00950: Isoquinoline alkaloid biosynthesis; ko00960: Tropane, piperidine and pyridine alkaloid biosynthesis; ko01100: Metabolic pathways; ko01110: Biosynthesis of s…	hypothetical protein F0562_010753 [Nyssa sinensis]	TAT2_ARATH RecName: Full=Probable aminotransferase TAT2; EC=2.6.1.-; AltName: Full=Tyrosine aminotransferase 2;	A0A5J5A1K5_9ASTE RecName: Full=Aminotran_1_2 domain-containing protein {ECO:0000259|Pfam:PF00155};	Tyrosine aminotransferase	GO:0005829,cytosol; GO:0004838,L-tyrosine:2-oxoglutarate aminotransferase activity; GO:0030170,pyridoxal phosphate binding; GO:0006572,tyrosine catabolic process; GO:0010189,vitamin E biosynthetic process; GO:0003674,molecular_function; GO:0003824,catalytic activity; GO:0008483,transaminase activity; GO:0016740,transferase activity; GO:0016769,transferase activity, transferring nitrogenous groups…	PF00155.24:Aminotransferase class I and II
CSS0000138	4.5674	3.7802	1.8189	6.9818	5.7729	4.8947	6.4044	3.3849	5.0961	5.3332	4.1806	3.5393	24	19	9	36	28	29	33	19	31	31	25	21	Contig790	112503	112956	+	K01056 peptidyl-tRNA hydrolase, PTH1 family [EC:3.1.1.29] | (RefSeq) peptidyl-tRNA hydrolase, chloroplastic-like isoform X1 (A)	--	hypothetical protein HYC85_004994 [Camellia sinensis]	PTHC_ARATH RecName: Full=Peptidyl-tRNA hydrolase, chloroplastic; EC=3.1.1.29; AltName: Full=C-PTH; Flags: Precursor;	A0A7J7HYN4_CAMSI SubName: Full=Uncharacterized protein {ECO:0000313|EMBL:KAF5957769.1};	Peptidyl-tRNA hydrolase	GO:0009507,chloroplast; GO:0009570,chloroplast stroma; GO:0004045,aminoacyl-tRNA hydrolase activity; GO:0003674,molecular_function; GO:0003824,catalytic activity; GO:0016787,hydrolase activity; GO:0016788,hydrolase activity, acting on ester bonds; GO:0052689,carboxylic ester hydrolase activity; GO:0140098,catalytic activity, acting on RNA; GO:0140101,catalytic activity, acting on a tRNA; GO:00055…	PF01195.22:Peptidyl-tRNA hydrolase
CSS0000139	3.5321	4.3851	3.5165	6.5241	5.9791	7.2442	3.602	4.5464	3.0511	4.7895	2.5217	4.4966	16	19	15	29	25	37	16	22	16	24	13	23	Chr10	106461373	106462292	-	--	--	hypothetical protein TEA_013324 [Camellia sinensis var. sinensis]	PTST3_ARATH RecName: Full=Protein PTST homolog 3, chloroplastic {ECO:0000305}; AltName: Full=PROTEIN TARGETING TO STARCH homolog 3 {ECO:0000303|PubMed:28684429}; Flags: Precursor;	A0A4S4DS59_CAMSI SubName: Full=Uncharacterized protein {ECO:0000313|EMBL:THG05674.1};	--	GO:0009507,chloroplast; GO:0010581,regulation of starch biosynthetic process; GO:0019252,starch biosynthetic process; GO:0000271,polysaccharide biosynthetic process; GO:0005975,carbohydrate metabolic process; GO:0005976,polysaccharide metabolic process; GO:0005982,starch metabolic process; GO:0006073,cellular glucan metabolic process; GO:0006109,regulation of carbohydrate metabolic process; GO:00…	PF16561.8:Glycogen recognition site of AMP-activated protein kinase
CSS0000141	21.1445	18.6478	18.0832	6.4169	6.875	9.3005	15.4663	13.8764	15.2807	10.7645	11.6042	12.6936	863	728	695	257	259	428	619	605	722	486	539	585	Chr14	89866948	89875419	-	K10393 kinesin family member 2/24 | (RefSeq) kinesin-like protein KIN-13B isoform X1 (A)	--	Kinesin-like protein KIN-13B [Camellia lanceoleosa]	KN13B_ARATH RecName: Full=Kinesin-like protein KIN-13B {ECO:0000305}; AltName: Full=AtKINESIN-13B {ECO:0000303|PubMed:25232944}; Short=AtKIN13B {ECO:0000303|PubMed:25232944};	A0A7J7G369_CAMSI RecName: Full=Kinesin-like protein {ECO:0000256|RuleBase:RU000394};	Kinesin-like protein	GO:0005874,microtubule; GO:0005524,ATP binding; GO:0008017,microtubule binding; GO:0003777,microtubule motor activity; GO:0007019,microtubule depolymerization; GO:0007018,microtubule-based movement; GO:1903338,regulation of cell wall organization or biogenesis; GO:0000166,nucleotide binding; GO:0003674,molecular_function; GO:0005488,binding; GO:0017076,purine nucleotide binding; GO:0030554,adenyl…	PF00225.26:Kinesin motor domain
CSS0000142	0	0	0	0	0.7841	0	0	0	0	1.3086	0	0	0	0	0	0	2	0	0	0	0	4	0	0	Chr14	74100758	74101099	-	K24272 density-regulated protein | (RefSeq) density-regulated protein homolog (A)	--	Translation machinery-associated protein 22 [Vitis vinifera]	--	A0A804QMD6_MAIZE RecName: Full=Translation machinery-associated protein 22 {ECO:0000256|RuleBase:RU361273};	Density-regulated protein related to translation initiation factor 1 (eIF-1/SUI1)	GO:0005737,cytoplasm; GO:0005840,ribosome; GO:0003743,translation initiation factor activity; GO:0003674,molecular_function; GO:0003676,nucleic acid binding; GO:0003723,RNA binding; GO:0005488,binding; GO:0008135,translation factor activity, RNA binding; GO:0045182,translation regulator activity; GO:0090079,translation regulator activity, nucleic acid binding; GO:0097159,organic cyclic compound b…	--
CSS0000143	4.4844	4.1737	5.614	6.4834	5.0756	5.4323	3.2904	2.7986	3.4013	5.7677	5.6063	6.4899	246	219	290	349	257	336	177	164	216	350	350	402	Chr6	124282748	124312909	-	K10357 myosin V | (RefSeq) myosin-12-like isoform X1 (A)	--	Myosin-12 [Camellia lanceoleosa]	MYO12_ARATH RecName: Full=Myosin-12; AltName: Full=Myosin XI F; Short=AtXIF;	A0A4S4E7A8_CAMSI SubName: Full=Uncharacterized protein {ECO:0000313|EMBL:THG11939.1};	Myosin class V heavy chain	GO:0015629,actin cytoskeleton; GO:0016461,unconventional myosin complex; GO:0051015,actin filament binding; GO:0005524,ATP binding; GO:0005516,calmodulin binding; GO:0003774,motor activity; GO:0000146,microfilament motor activity; GO:0007015,actin filament organization; GO:0030048,actin filament-based movement; GO:0030050,vesicle transport along actin filament; GO:0003674,molecular_function; GO:0…	PF00063.24:Myosin head (motor domain)
CSS0000144	2.3902	2.5758	2.0697	1.424	0.5179	0.6197	1.95	1.8589	2.3188	1.8616	2.8757	2.2796	65	67	53	38	13	19	52	54	73	56	89	70	Chr15	111726562	111734001	+	--	--	protein SAR DEFICIENT 1-like [Camellia sinensis]	SARD1_ARATH RecName: Full=Protein SAR DEFICIENT 1 {ECO:0000303|PubMed:20921422};	A0A7J7G4H7_CAMSI SubName: Full=Uncharacterized protein {ECO:0000313|EMBL:KAF5934518.1};	--	GO:0005634,nucleus; GO:0003700,DNA-binding transcription factor activity; GO:0043565,sequence-specific DNA binding; GO:0071219,cellular response to molecule of bacterial origin; GO:0042742,defense response to bacterium; GO:0002229,defense response to oomycetes; GO:0009626,plant-type hypersensitive response; GO:1900426,positive regulation of defense response to bacterium; GO:0080142,regulation of …	PF07887.14:Calmodulin binding protein-like N-terminal domain
CSS0000145	0	0.1775	0.1803	0	0	0	0	0	0	0	0	0.1504	0	1	1	0	0	0	0	0	0	0	0	1	Chr10	72925166	72926291	-	--	--	Hyoscyamine 6-dioxygenase [Camellia lanceoleosa]	--	A0A4S4E620_CAMSI SubName: Full=Uncharacterized protein {ECO:0000313|EMBL:THG11432.1};	--	--	--
CSS0000146	8.4867	6.8129	7.8859	19.1506	20.6874	23.0286	7.3668	7.6136	8.5964	12.7867	10.742	12.2133	168	129	147	372	378	514	143	161	197	280	242	273	Chr3	108366908	108416759	-	--	--	F-box/WD-40 repeat-containing protein At3g52030 isoform X1 [Camellia sinensis]	FBW4_ARATH RecName: Full=F-box/WD-40 repeat-containing protein At3g52030;	A0A7J7HKE9_CAMSI RecName: Full=F-box domain-containing protein {ECO:0000259|PROSITE:PS50181};	--	GO:0048188,Set1C/COMPASS complex; GO:0042393,histone binding; GO:0051568,histone H3-K4 methylation; GO:0003674,molecular_function; GO:0005488,binding; GO:0005515,protein binding; GO:0006325,chromatin organization; GO:0006464,cellular protein modification process; GO:0006479,protein methylation; GO:0006807,nitrogen compound metabolic process; GO:0006996,organelle organization; GO:0008150,biologica…	PF12894.10:Anaphase-promoting complex subunit 4 WD40 domain
CSS0000147	0	0	0	0	0	0	0	0.0221	0	0	0	0	0	0	0	0	0	0	0	1	0	0	0	0	Chr9	44572239	44575080	+	K13430 serine/threonine-protein kinase PBS1 [EC:2.7.11.1] | (RefSeq) serine/threonine-protein kinase PBL27-like isoform X1 (A)	ko04626: Plant-pathogen interaction	serine/threonine-protein kinase-like protein ACR4 [Camellia sinensis]	ACR4L_ARATH RecName: Full=Serine/threonine-protein kinase-like protein ACR4; EC=2.7.11.1; AltName: Full=Protein CRINKLY 4; Short=AtCR4; Flags: Precursor;	A0A7J7GN24_CAMSI SubName: Full=Uncharacterized protein {ECO:0000313|EMBL:KAF5942100.1};	--	GO:0009986,cell surface; GO:0030139,endocytic vesicle; GO:0016021,integral component of membrane; GO:0032585,multivesicular body membrane; GO:0005886,plasma membrane; GO:0005524,ATP binding; GO:0042803,protein homodimerization activity; GO:0106310,protein serine kinase activity; GO:0004674,protein serine/threonine kinase activity; GO:0019199,transmembrane receptor protein kinase activity; GO:0009…	PF00069.28:Protein kinase domain
CSS0000151	4.9873	1.2126	5.2963	1.5366	1.0052	1.3373	2.3656	1.6286	3.3062	1.363	2.1402	3.4923	43	10	43	13	8	13	20	15	33	13	21	34	Contig19	390701	393768	-	--	--	hypothetical protein LOK49_LG01G04074 [Camellia lanceoleosa]	--	A0A7J7I9L0_CAMSI SubName: Full=Uncharacterized protein {ECO:0000313|EMBL:KAF5961639.1};	--	--	--
CSS0000153	13.0935	10.184	9.2026	12.3764	12.4036	12.2859	6.1925	7.3425	4.5897	12.2368	11.7276	9.4671	207	154	137	192	181	219	96	124	84	214	211	169	Chr8	41769093	41772067	+	K09510 DnaJ homolog subfamily B member 4 | (RefSeq) dnaJ homolog subfamily B member 13-like (A)	--	dnaJ homolog subfamily B member 13-like [Camellia sinensis]	DNJH_CUCSA RecName: Full=DnaJ protein homolog; AltName: Full=DNAJ-1; Flags: Precursor;	A0A4S4EGN5_CAMSI RecName: Full=J domain-containing protein {ECO:0000259|PROSITE:PS50076};	Molecular chaperone (DnaJ superfamily)	GO:0005886,plasma membrane; GO:0005524,ATP binding; GO:0030544,Hsp70 protein binding; GO:0046872,metal ion binding; GO:0051082,unfolded protein binding; GO:0006457,protein folding; GO:0009408,response to heat; GO:0000166,nucleotide binding; GO:0003674,molecular_function; GO:0005488,binding; GO:0017076,purine nucleotide binding; GO:0030554,adenyl nucleotide binding; GO:0032553,ribonucleotide bindi…	PF01556.21:DnaJ C terminal domain
CSS0000154	0.3237	0.4061	0.0687	0.1319	0.0701	0.0574	0.066	0	0.2237	0	0.0569	0.172	5	6	1	2	1	1	1	0	4	0	1	3	Chr11	12088225	12090735	+	K17613 calcineurin-binding protein cabin-1 | (RefSeq) LOW QUALITY PROTEIN: calcineurin-binding protein 1-like (A)	--	uncharacterized protein LOC114288697 [Camellia sinensis]	POLX_TOBAC RecName: Full=Retrovirus-related Pol polyprotein from transposon TNT 1-94; Includes: RecName: Full=Protease; EC=3.4.23.-; Includes: RecName: Full=Reverse transcriptase; EC=2.7.7.49; Includes: RecName: Full=Endonuclease;	A0A5B7CAZ0_DAVIN RecName: Full=gag_pre-integrs domain-containing protein {ECO:0000259|Pfam:PF13976}; Flags: Fragment;	FOG: Transposon-encoded proteins with TYA, reverse transcriptase, integrase domains in various combinations	GO:0004190,aspartic-type endopeptidase activity; GO:0004519,endonuclease activity; GO:0003676,nucleic acid binding; GO:0003964,RNA-directed DNA polymerase activity; GO:0008270,zinc ion binding; GO:0015074,DNA integration; GO:0006508,proteolysis; GO:0003674,molecular_function; GO:0003824,catalytic activity; GO:0004175,endopeptidase activity; GO:0008233,peptidase activity; GO:0016787,hydrolase acti…	--
CSS0000155	3.133	2.7715	2.9688	2.7016	1.8277	1.8382	2.8509	2.3463	3.8305	2.7015	1.313	2.8173	65	55	58	55	35	43	58	52	92	62	31	66	Contig1141	348250	355563	+	--	--	U11/U12 small nuclear ribonucleoprotein 59 kDa protein-like [Camellia sinensis]	U1159_ARATH RecName: Full=U11/U12 small nuclear ribonucleoprotein 59 kDa protein; Short=U11/U12 snRNP 59 kDa protein; Short=U11/U12-59K;	A0A4S4EYS3_CAMSI SubName: Full=Uncharacterized protein {ECO:0000313|EMBL:THG21942.1};	--	GO:0005681,spliceosomal complex; GO:0006397,mRNA processing; GO:0008380,RNA splicing; GO:0006139,nucleobase-containing compound metabolic process; GO:0006396,RNA processing; GO:0006725,cellular aromatic compound metabolic process; GO:0006807,nitrogen compound metabolic process; GO:0008150,biological_process; GO:0008152,metabolic process; GO:0009987,cellular process; GO:0010467,gene expression; GO…	PF16021.8:Programmed cell death protein 7
CSS0000156	0.1104	0	0.1173	0.3376	0.329	0.4407	0.1408	0.2067	0.0954	0.1747	0.0485	0.0978	4	0	4	12	11	18	5	8	4	7	2	4	Chr11	85989842	85998163	-	K16189 phytochrome-interacting factor 4 | (RefSeq) transcription factor PIF4-like isoform X1 (A)	ko04075: Plant hormone signal transduction	transcription factor PIF1-like isoform X2 [Camellia sinensis]	PIF1_ARATH RecName: Full=Transcription factor PIF1; AltName: Full=Basic helix-loop-helix protein 15; Short=AtbHLH15; Short=bHLH 15; AltName: Full=Protein PHY-INTERACTING FACTOR 1; AltName: Full=Protein PHYTOCHROME INTERACTING FACTOR 3-LIKE 5; AltName: Full=Transcription factor EN 101; AltName: Full=bHLH transcription factor bHLH015;	A0A7J7FRF2_CAMSI SubName: Full=Uncharacterized protein {ECO:0000313|EMBL:KAF5930541.1}; Flags: Fragment;	--	GO:0005634,nucleus; GO:0003677,DNA binding; GO:0003700,DNA-binding transcription factor activity; GO:0042802,identical protein binding; GO:0010313,phytochrome binding; GO:0046983,protein dimerization activity; GO:0015995,chlorophyll biosynthetic process; GO:0009740,gibberellic acid mediated signaling pathway; GO:0009686,gibberellin biosynthetic process; GO:0006783,heme biosynthetic process; GO:00…	PF00010.29:Helix-loop-helix DNA-binding domain
CSS0000157	3.232	3.239	2.498	3.2741	3.833	4.1894	4.2125	3.2941	3.6674	3.5787	3.9826	4.0986	169	162	123	168	185	247	216	184	222	207	237	242	Chr4	171629853	171633315	-	K17398 DNA (cytosine-5)-methyltransferase 3A [EC:2.1.1.37] | (RefSeq) uncharacterized protein LOC100792700 (A)	ko00270: Cysteine and methionine metabolism; ko01100: Metabolic pathways	hypothetical protein TEA_010313 [Camellia sinensis var. sinensis]	PDP5_ARATH RecName: Full=PWWP domain-containing protein 5 {ECO:0000303|PubMed:29314758};	A0A4S4DFJ4_CAMSI RecName: Full=PWWP domain-containing protein {ECO:0000259|PROSITE:PS50812};	--	GO:0035098,ESC/E(Z) complex; GO:0098532,histone H3-K27 trimethylation; GO:0006355,regulation of transcription, DNA-templated; GO:0006325,chromatin organization; GO:0006464,cellular protein modification process; GO:0006479,protein methylation; GO:0006807,nitrogen compound metabolic process; GO:0006996,organelle organization; GO:0008150,biological_process; GO:0008152,metabolic process; GO:0008213,p…	PF00855.20:PWWP domain
CSS0000158	3.9159	4.1897	4.3287	12.0885	12.8265	12.2469	3.1293	3.1942	3.0661	5.4859	5.6342	7.3618	171	175	178	518	517	603	134	149	155	265	280	363	Chr3	51164758	51170524	-	K12126 phytochrome-interacting factor 3 | (RefSeq) transcription factor PIF3-like isoform X1 (A)	ko04075: Plant hormone signal transduction; ko04712: Circadian rhythm - plant	transcription factor PIF3-like isoform X1 [Camellia sinensis]	PIF3_ARATH RecName: Full=Transcription factor PIF3 {ECO:0000305}; AltName: Full=Basic helix-loop-helix protein 8 {ECO:0000303|PubMed:12679534}; Short=AtbHLH8 {ECO:0000303|PubMed:12679534}; Short=bHLH 8 {ECO:0000303|PubMed:12679534}; AltName: Full=Phytochrome-associated protein 3 {ECO:0000305}; AltName: Full=Phytochrome-interacting factor 3 {ECO:0000303|PubMed:9845368}; AltName: Full=Transcription…	A0A4S4DQJ9_CAMSI RecName: Full=BHLH domain-containing protein {ECO:0000259|PROSITE:PS50888};	--	GO:0005634,nucleus; GO:0003677,DNA binding; GO:0003700,DNA-binding transcription factor activity; GO:0042802,identical protein binding; GO:0046983,protein dimerization activity; GO:0000976,transcription regulatory region sequence-specific DNA binding; GO:0009704,de-etiolation; GO:0009740,gibberellic acid mediated signaling pathway; GO:0031539,positive regulation of anthocyanin metabolic process; …	PF00010.29:Helix-loop-helix DNA-binding domain
CSS0000159	39.5685	44.213	38.092	55.3292	43.1705	43.8822	33.5195	40.373	34.4209	42.6464	43.7217	40.11	567	606	514	778	571	709	471	618	571	676	713	649	Chr1	164761452	164775702	-	K17362 acyl-coenzyme A thioesterase 13 [EC:3.1.2.-] | (RefSeq) acyl-coenzyme A thioesterase 13-like (A)	--	hypothetical protein TEA_018534 [Camellia sinensis var. sinensis]	--	A0A4V3WQ01_CAMSI RecName: Full=4HBT domain-containing protein {ECO:0000259|Pfam:PF03061};	HGG motif-containing thioesterase	GO:0047617,acyl-CoA hydrolase activity; GO:0003674,molecular_function; GO:0003824,catalytic activity; GO:0016289,CoA hydrolase activity; GO:0016787,hydrolase activity; GO:0016788,hydrolase activity, acting on ester bonds; GO:0016790,thiolester hydrolase activity	PF03061.25:Thioesterase superfamily
CSS0000160	0	0	0	0.4568	0	0	0	0	0	0	0	0	0	0	0	4	0	0	0	0	0	0	0	0	Contig705	484302	485061	-	--	--	Pentatricopeptide repeat-containing protein [Camellia lanceoleosa]	PPR19_ARATH RecName: Full=Pentatricopeptide repeat-containing protein At1g07590, mitochondrial; Flags: Precursor;	A0A4S4D1G0_CAMSI SubName: Full=Uncharacterized protein {ECO:0000313|EMBL:THF96062.1};	FOG: PPR repeat	GO:0005739,mitochondrion; GO:0005575,cellular_component; GO:0005622,intracellular anatomical structure; GO:0005737,cytoplasm; GO:0043226,organelle; GO:0043227,membrane-bounded organelle; GO:0043229,intracellular organelle; GO:0043231,intracellular membrane-bounded organelle; GO:0110165,cellular anatomical entity	PF01535.23:PPR repeat
CSS0000162	1.8361	1.8859	2.8392	4.0704	2.722	3.7425	2.4965	1.9902	2.4207	2.4751	2.3492	1.9398	57	56	83	124	78	131	76	66	87	85	83	68	Contig810	61754	67171	+	K19892 glucan endo-1,3-beta-glucosidase 4 [EC:3.2.1.39] | (RefSeq) glucan endo-1,3-beta-glucosidase 4-like (A)	ko00500: Starch and sucrose metabolism; ko01100: Metabolic pathways	hypothetical protein TEA_010900 [Camellia sinensis var. sinensis]	E134_ARATH RecName: Full=Glucan endo-1,3-beta-glucosidase 4; EC=3.2.1.39; AltName: Full=(1->3)-beta-glucan endohydrolase 4; Short=(1->3)-beta-glucanase 4; AltName: Full=Beta-1,3-endoglucanase 4; Short=Beta-1,3-glucanase 4; Flags: Precursor;	A0A4S4E811_CAMSI RecName: Full=X8 domain-containing protein {ECO:0000259|SMART:SM00768};	--	GO:0031225,anchored component of membrane; GO:0046658,anchored component of plasma membrane; GO:0005829,cytosol; GO:0005886,plasma membrane; GO:0042973,glucan endo-1,3-beta-D-glucosidase activity; GO:0005975,carbohydrate metabolic process; GO:0006952,defense response; GO:0003674,molecular_function; GO:0003824,catalytic activity; GO:0004553,hydrolase activity, hydrolyzing O-glycosyl compounds; GO:…	PF00332.21:Glycosyl hydrolases family 17
CSS0000164	10.0121	9.1398	8.8171	12.2438	12.5932	13.7745	12.7006	11.2472	12.1081	11.3469	9.8277	9.1264	205	179	170	246	238	318	255	246	287	257	229	211	Chr10	4127444	4132409	-	K13430 serine/threonine-protein kinase PBS1 [EC:2.7.11.1] | (RefSeq) serine/threonine-protein kinase PBS1-like (A)	ko04626: Plant-pathogen interaction	serine/threonine-protein kinase PBS1-like [Camellia sinensis]	PBS1_ARATH RecName: Full=Serine/threonine-protein kinase PBS1 {ECO:0000303|PubMed:11359614}; EC=2.7.11.1 {ECO:0000269|PubMed:11359614}; AltName: Full=AvrPphB susceptible protein 1 {ECO:0000303|PubMed:11359614};	A0A4S4E5M2_CAMSI RecName: Full=Protein kinase domain-containing protein {ECO:0000259|PROSITE:PS50011};	Serine/threonine protein kinase	GO:0005886,plasma membrane; GO:0005524,ATP binding; GO:0004672,protein kinase activity; GO:0106310,protein serine kinase activity; GO:0004674,protein serine/threonine kinase activity; GO:0006952,defense response; GO:0042742,defense response to bacterium; GO:0045087,innate immune response; GO:0002221,pattern recognition receptor signaling pathway; GO:0046777,protein autophosphorylation; GO:0000166…	PF00069.28:Protein kinase domain
CSS0000165	0.1051	0.7693	0.1116	0	0.2278	0.0932	1.1792	0.9841	2.4517	0.4752	0	0	1	7	1	0	2	1	11	10	27	5	0	0	Contig638	329976	330605	-	--	--	late embryogenesis abundant protein At1g64065-like [Camellia sinensis]	Y1465_ARATH RecName: Full=Late embryogenesis abundant protein At1g64065 {ECO:0000305};	A0A4S4DKW5_CAMSI RecName: Full=LEA_2 domain-containing protein {ECO:0000259|Pfam:PF03168};	--	GO:0016021,integral component of membrane; GO:0005575,cellular_component; GO:0016020,membrane; GO:0031224,intrinsic component of membrane; GO:0110165,cellular anatomical entity	PF03168.16:Late embryogenesis abundant protein
CSS0000166	0.1363	0	0	0	0.4429	0	0.139	0	0.1177	0.1232	0.479	0.2414	1	0	0	0	3	0	1	0	1	1	4	2	Chr2	178764981	178765466	+	K02218 casein kinase 1 [EC:2.7.11.1] | (RefSeq) uncharacterized protein LOC8069780 (A)	--	uncharacterized protein LOC114313336 [Camellia sinensis]	--	A0A834LVM4_RHOSS RecName: Full=DDE Tnp4 domain-containing protein {ECO:0000259|Pfam:PF13359};	Predicted transposase	GO:0005634,nucleus; GO:0046872,metal ion binding; GO:0004518,nuclease activity; GO:0003674,molecular_function; GO:0005488,binding; GO:0043167,ion binding; GO:0043169,cation binding; GO:0003824,catalytic activity; GO:0016787,hydrolase activity; GO:0016788,hydrolase activity, acting on ester bonds; GO:0005575,cellular_component; GO:0005622,intracellular anatomical structure; GO:0043226,organelle; G…	PF13359.9:DDE superfamily endonuclease
CSS0000167	37.3824	36.8621	41.4365	38.5015	37.0489	38.8045	45.0699	47.419	44.2145	43.1121	43.2272	38.0036	845	797	882	854	773	989	999	1145	1157	1078	1112	970	Chr6	53735211	53742380	+	K13209 RNA-binding protein EWS | (RefSeq) RNA-binding protein cabeza-like (A)	--	hypothetical protein TEA_019377 [Camellia sinensis var. sinensis]	TAF15_ARATH RecName: Full=Transcription initiation factor TFIID subunit 15; AltName: Full=TBP-associated factor 15; Short=AtTAF15;	A0A4S4EF31_CAMSI RecName: Full=RanBP2-type domain-containing protein {ECO:0000259|PROSITE:PS50199};	--	GO:0005634,nucleus; GO:0046872,metal ion binding; GO:0003723,RNA binding; GO:0003674,molecular_function; GO:0005488,binding; GO:0043167,ion binding; GO:0043169,cation binding; GO:0003676,nucleic acid binding; GO:0097159,organic cyclic compound binding; GO:1901363,heterocyclic compound binding; GO:0005575,cellular_component; GO:0005622,intracellular anatomical structure; GO:0043226,organelle; GO:0…	PF00641.21:Zn-finger in Ran binding protein and others
CSS0000168	312.966	312.702	268.757	181.173	186.073	187.34	283.288	293.193	261.796	237.147	255.915	264.477	12145	11607	9821	6899	6665	8197	10780	12154	11761	10180	11302	11589	Chr9	6265888	6270298	+	K10956 protein transport protein SEC61 subunit alpha | (RefSeq) preprotein translocase subunit SECY, chloroplastic (A)	ko03060: Protein export; ko04141: Protein processing in endoplasmic reticulum; ko04145: Phagosome	COBRA-like protein 7 [Camellia sinensis]	COBL7_ARATH RecName: Full=COBRA-like protein 7; Flags: Precursor;	A0A2R6Q3S0_ACTCC SubName: Full=COBRA-like protein {ECO:0000313|EMBL:PSS01527.1};	--	GO:0031225,anchored component of membrane; GO:0046658,anchored component of plasma membrane; GO:0005768,endosome; GO:0005794,Golgi apparatus; GO:0009506,plasmodesma; GO:0005802,trans-Golgi network; GO:0010215,cellulose microfibril organization; GO:0008150,biological_process; GO:0009664,plant-type cell wall organization; GO:0009832,plant-type cell wall biogenesis; GO:0009987,cellular process; GO:0…	PF04833.18:COBRA-like protein
CSS0000169	0	0	0.8683	0	0	0	0	0	0	0	0	0	0	0	2	0	0	0	0	0	0	0	0	0	Chr1	13850237	13851311	+	K22063 iron-sulfur cluster assembly 1 | (RefSeq) iron-sulfur assembly protein IscA-like 1, mitochondrial (A)	--	hypothetical protein HYC85_000392 [Camellia sinensis]	ISAM1_ARATH RecName: Full=Iron-sulfur assembly protein IscA-like 1, mitochondrial; Flags: Precursor;	A0A7J7I2C4_CAMSI RecName: Full=Fe-S_biosyn domain-containing protein {ECO:0000259|Pfam:PF01521};	Fe-S cluster biosynthesis protein ISA1 (contains a HesB-like domain)	GO:0005737,cytoplasm; GO:0005739,mitochondrion; GO:0051537,2 iron, 2 sulfur cluster binding; GO:0046872,metal ion binding; GO:0016226,iron-sulfur cluster assembly; GO:0097428,protein maturation by iron-sulfur cluster transfer; GO:0003674,molecular_function; GO:0005488,binding; GO:0051536,iron-sulfur cluster binding; GO:0051540,metal cluster binding; GO:0043167,ion binding; GO:0043169,cation bindi…	--
CSS0000171	0	0	0	0	0	0	0	0.4276	0.1315	0.4129	0.5351	0	0	0	0	0	0	0	0	3	1	3	4	0	Chr12	121498066	121498500	-	K19589 release factor glutamine methyltransferase [EC:2.1.1.297] | (RefSeq) methyltransferase N6AMT1 (A)	--	hypothetical protein HYC85_018804 [Camellia sinensis]	--	A0A7J7GW95_CAMSI RecName: Full=MTS domain-containing protein {ECO:0000259|Pfam:PF05175};	Predicted N6-DNA-methyltransferase	GO:0003676,nucleic acid binding; GO:0008757,S-adenosylmethionine-dependent methyltransferase activity; GO:0043414,macromolecule methylation; GO:0006807,nitrogen compound metabolic process; GO:0044238,primary metabolic process; GO:0003674,molecular_function; GO:0005488,binding; GO:0097159,organic cyclic compound binding; GO:1901363,heterocyclic compound binding; GO:0003824,catalytic activity; GO:0…	--
CSS0000172	0	0	0	0	0	0	0.0274	0.0252	0	0	0.0236	0	0	0	0	0	0	0	1	1	0	0	1	0	Chr11	71939860	71946723	+	K03549 KUP system potassium uptake protein | (RefSeq) potassium transporter 1 (A)	--	potassium transporter 1 [Camellia sinensis]	POT1_ARATH RecName: Full=Potassium transporter 1; Short=AtKT1; Short=AtKUP1; Short=AtPOT1;	A0A7J7FRA1_CAMSI RecName: Full=Potassium transporter {ECO:0000256|RuleBase:RU321113}; Flags: Fragment;	--	GO:0016021,integral component of membrane; GO:0016020,membrane; GO:0005886,plasma membrane; GO:0015079,potassium ion transmembrane transporter activity; GO:0006813,potassium ion transport; GO:0003674,molecular_function; GO:0005215,transporter activity; GO:0008324,cation transmembrane transporter activity; GO:0015075,ion transmembrane transporter activity; GO:0015318,inorganic molecular entity tra…	PF02705.19:K+ potassium transporter
CSS0000174	1.1938	1.1605	1.6904	1.985	2.1557	2.9721	0.9184	1.2156	1.954	1.7041	1.3803	1.0573	57	53	76	93	95	160	43	62	108	90	75	57	Chr7	140423544	140440342	+	K23115 TELO2-interacting protein 2 | (RefSeq) uncharacterized protein At2g39910 isoform X1 (A)	--	uncharacterized protein At2g39910 isoform X1 [Camellia sinensis]	Y2991_ARATH RecName: Full=Uncharacterized protein At2g39910;	A0A4S4DNV0_CAMSI SubName: Full=Uncharacterized protein {ECO:0000313|EMBL:THG04713.1};	--	--	--
CSS0000175	5.9009	3.9768	3.8842	5.6656	5.4948	6.5311	8.1562	5.1588	3.328	5.3785	3.8139	4.8804	121	78	75	114	104	151	164	113	79	122	89	113	Chr8	14631718	14640456	-	--	--	hypothetical protein HYC85_025328 [Camellia sinensis]	TOM1_TOBAC RecName: Full=Tobamovirus multiplication protein 1; Short=NtTOM1;	A0A7J7GAP7_CAMSI SubName: Full=Uncharacterized protein {ECO:0000313|EMBL:KAF5937822.1};	--	GO:0016021,integral component of membrane; GO:0009705,plant-type vacuole membrane; GO:0046786,viral replication complex formation and maintenance; GO:0008150,biological_process; GO:0016032,viral process; GO:0019058,viral life cycle; GO:0019079,viral genome replication; GO:0044403,biological process involved in symbiotic interaction; GO:0044419,biological process involved in interspecies interacti…	PF06454.14:THH1/TOM1/TOM3 domain
CSS0000176	80.0921	92.1743	78.5303	65.8209	64.9673	66.3639	78.3957	81.0009	77.8264	77.1633	78.448	76.8886	1369	1507	1264	1104	1025	1279	1314	1479	1540	1459	1526	1484	Chr14	9203028	9208847	-	K02738 20S proteasome subunit beta 1 [EC:3.4.25.1] | (RefSeq) proteasome subunit beta type-6 (A)	ko03050: Proteasome	proteasome subunit beta type-6 [Camellia sinensis]	PSB6_ARATH RecName: Full=Proteasome subunit beta type-6; EC=3.4.25.1; AltName: Full=20S proteasome beta subunit A-1; AltName: Full=Proteasome component D; AltName: Full=Proteasome subunit beta type-1; Flags: Precursor;	A0A7J7G6M3_CAMSI RecName: Full=Proteasome subunit beta {ECO:0000256|RuleBase:RU004203};	20S proteasome, regulatory subunit beta type PSMB6/PSMB9/PRE3	GO:0005737,cytoplasm; GO:0005634,nucleus; GO:0005839,proteasome core complex; GO:0019774,proteasome core complex, beta-subunit complex; GO:0004175,endopeptidase activity; GO:0004298,threonine-type endopeptidase activity; GO:0010498,proteasomal protein catabolic process; GO:0003674,molecular_function; GO:0003824,catalytic activity; GO:0008233,peptidase activity; GO:0016787,hydrolase activity; GO:0…	PF00227.29:Proteasome subunit
CSS0000177	0	0	0	0	0	0	0	0	0	0	0	0.1245	0	0	0	0	0	0	0	0	0	0	0	2	Chr3	144600600	144602167	+	K23541 Ca2+/H+ antiporter, TMEM165/GDT1 family | (RefSeq) pentatricopeptide repeat-containing protein At4g21065-like (A)	--	pentatricopeptide repeat-containing protein At4g14050, mitochondrial-like [Camellia sinensis]	PP308_ARATH RecName: Full=Pentatricopeptide repeat-containing protein At4g14050, mitochondrial; AltName: Full=Mitochondrial editing factor 35 {ECO:0000303|PubMed:26470017}; Flags: Precursor;	A0A4V3WQG5_CAMSI SubName: Full=Uncharacterized protein {ECO:0000313|EMBL:THG20187.1};	FOG: PPR repeat	GO:0005739,mitochondrion; GO:0008270,zinc ion binding; GO:0016554,cytidine to uridine editing; GO:0006397,mRNA processing; GO:0003674,molecular_function; GO:0005488,binding; GO:0043167,ion binding; GO:0043169,cation binding; GO:0046872,metal ion binding; GO:0046914,transition metal ion binding; GO:0006139,nucleobase-containing compound metabolic process; GO:0006725,cellular aromatic compound meta…	PF01535.23:PPR repeat
CSS0000178	70.3682	70.1117	62.9454	8.0926	6.9568	6.6049	71.4507	67.6521	69.7452	30.5356	28.4457	31.7987	1852	1765	1560	209	169	196	1844	1902	2125	889	852	945	Chr8	32375273	32377068	+	K01728 pectate lyase [EC:4.2.2.2] | (RefSeq) pectate lyase 1-like (A)	ko00040: Pentose and glucuronate interconversions; ko01100: Metabolic pathways	hypothetical protein HYC85_017795 [Camellia sinensis]	--	A0A7J7GWA5_CAMSI RecName: Full=DUF4220 domain-containing protein {ECO:0000259|Pfam:PF13968};	--	GO:0016021,integral component of membrane; GO:0005575,cellular_component; GO:0016020,membrane; GO:0031224,intrinsic component of membrane; GO:0110165,cellular anatomical entity	PF13968.9:Domain of unknown function (DUF4220)
CSS0000179	2.2995	4.4876	5.698	8.905	6.8095	6.5263	7.1915	5.0229	5.0321	4.8505	6.3312	7.6029	15	28	35	57	41	48	46	35	38	35	47	56	Chr13	126521064	126522983	-	K18167 succinate dehydrogenase assembly factor 1 | (RefSeq) succinate dehydrogenase assembly factor 1A, mitochondrial (A)	--	hypothetical protein TEA_022270 [Camellia sinensis var. sinensis]	--	A0A4S4EQ28_CAMSI RecName: Full=Complex1_LYR_dom domain-containing protein {ECO:0000259|Pfam:PF05347};	Uncharacterized conserved protein	GO:0005739,mitochondrion; GO:0034553,mitochondrial respiratory chain complex II assembly; GO:0006996,organelle organization; GO:0007005,mitochondrion organization; GO:0008150,biological_process; GO:0009987,cellular process; GO:0016043,cellular component organization; GO:0022607,cellular component assembly; GO:0033108,mitochondrial respiratory chain complex assembly; GO:0034552,respiratory chain c…	PF05347.18:Complex 1 protein (LYR family)
CSS0000180	0.7008	0.5699	1.1577	1.111	0.8436	1.0704	0.1191	0.7289	0.5381	0.6335	0.8553	0.5517	18	14	28	28	20	31	3	20	16	18	25	16	Chr5	164611783	164617398	+	K01259 proline iminopeptidase [EC:3.4.11.5] | (RefSeq) uncharacterized protein LOC114279324 (A)	ko00330: Arginine and proline metabolism; ko01100: Metabolic pathways	uncharacterized protein LOC114299601 [Camellia sinensis]	--	A0A4S4EMV6_CAMSI RecName: Full=Protein kinase domain-containing protein {ECO:0000259|PROSITE:PS50011};	--	GO:0005524,ATP binding; GO:0004714,transmembrane receptor protein tyrosine kinase activity; GO:0000166,nucleotide binding; GO:0003674,molecular_function; GO:0005488,binding; GO:0017076,purine nucleotide binding; GO:0030554,adenyl nucleotide binding; GO:0032553,ribonucleotide binding; GO:0032555,purine ribonucleotide binding; GO:0032559,adenyl ribonucleotide binding; GO:0035639,purine ribonucleosi…	PF03004.17:Plant transposase (Ptta/En/Spm family)
CSS0000181	33.2605	23.4896	21.4635	6.2991	5.5273	5.6561	28.6158	26.5438	31.3582	27.4954	23.6222	26.7622	339	229	206	63	52	65	286	289	370	310	274	308	Chr1	160656349	160657502	-	K00384 thioredoxin reductase (NADPH) [EC:1.8.1.9] | (RefSeq) thioredoxin reductase 1-like (A)	ko00450: Selenocompound metabolism	putative germin-like protein 2-1 [Camellia sinensis]	GL21_ORYSJ RecName: Full=Putative germin-like protein 2-1; Flags: Precursor;	A0A4S4E2E7_CAMSI RecName: Full=Germin-like protein {ECO:0000256|RuleBase:RU366015};	--	GO:0048046,apoplast; GO:0030145,manganese ion binding; GO:0003674,molecular_function; GO:0005488,binding; GO:0043167,ion binding; GO:0043169,cation binding; GO:0046872,metal ion binding; GO:0046914,transition metal ion binding; GO:0005575,cellular_component; GO:0005576,extracellular region; GO:0110165,cellular anatomical entity	PF00190.25:Cupin
CSS0000182	23.1812	21.2855	27.7147	43.3228	40.0052	43.6212	27.2754	30.1953	29.9376	32.554	32.4972	33.5462	1216	1068	1369	2230	1937	2580	1403	1692	1818	1889	1940	1987	Contig171	163057	171649	-	K10624 E3 ubiquitin-protein ligase RBBP6 [EC:2.3.2.27] | (RefSeq) E3 ubiquitin ligase PARAQUAT TOLERANCE 3-like isoform X1 (A)	--	E3 ubiquitin ligase PARAQUAT TOLERANCE 3-like isoform X1 [Camellia sinensis]	PQT3L_ARATH RecName: Full=E3 ubiquitin ligase PQT3-like; EC=2.3.2.27 {ECO:0000250|UniProtKB:F4JP52};	A0A4S4CZZ8_CAMSI RecName: Full=DWNN domain-containing protein {ECO:0000259|PROSITE:PS51282};	Predicted E3 ubiquitin ligase	GO:0005634,nucleus; GO:0003676,nucleic acid binding; GO:0061630,ubiquitin protein ligase activity; GO:0008270,zinc ion binding; GO:0006397,mRNA processing; GO:0016567,protein ubiquitination; GO:0006511,ubiquitin-dependent protein catabolic process; GO:0003674,molecular_function; GO:0005488,binding; GO:0097159,organic cyclic compound binding; GO:1901363,heterocyclic compound binding; GO:0003824,ca…	PF08783.14:DWNN domain
CSS0000184	0.0813	0.1416	0	0	0	0	0.0829	0.0254	0.0234	0.0245	0.0714	0	3	5	0	0	0	0	3	1	1	1	3	0	Chr7	176008001	176040415	-	K03327 multidrug resistance protein, MATE family | (RefSeq) protein DETOXIFICATION 34-like (A)	--	Rust resistance kinase Lr10 [Camellia lanceoleosa]	LRK10_WHEAT RecName: Full=Rust resistance kinase Lr10 {ECO:0000312|EMBL:AAC49629.1}; EC=2.7.11.1; AltName: Full=Probable receptor-like serine/threonine-protein kinase LRK10; Flags: Precursor;	A0A4V3WJM5_CAMSI RecName: Full=Non-specific serine/threonine protein kinase {ECO:0000256|ARBA:ARBA00012513}; EC=2.7.11.1 {ECO:0000256|ARBA:ARBA00012513};	Serine/threonine protein kinase	GO:0016021,integral component of membrane; GO:0005886,plasma membrane; GO:0005524,ATP binding; GO:0106310,protein serine kinase activity; GO:0004674,protein serine/threonine kinase activity; GO:0006468,protein phosphorylation; GO:0000166,nucleotide binding; GO:0003674,molecular_function; GO:0005488,binding; GO:0017076,purine nucleotide binding; GO:0030554,adenyl nucleotide binding; GO:0032553,rib…	PF00069.28:Protein kinase domain
CSS0000185	10.3597	11.0039	8.339	23.477	23.5235	22.215	8.2009	7.1296	9.0715	13.107	13.239	16.5689	438	445	332	974	918	1059	340	322	444	613	637	791	Chr14	78714547	78722137	+	K18592 gamma-glutamyltranspeptidase / glutathione hydrolase / leukotriene-C4 hydrolase [EC:2.3.2.2 3.4.19.13 3.4.19.14] | (RefSeq) glutathione hydrolase 3 (A)	ko00430: Taurine and hypotaurine metabolism; ko00460: Cyanoamino acid metabolism; ko00480: Glutathione metabolism; ko00590: Arachidonic acid metabolism; ko01100: Metabolic pathways	hypothetical protein HYC85_026269 [Camellia sinensis]	GAGT3_ARATH RecName: Full=Glutathione hydrolase 3; EC=3.4.19.13; AltName: Full=Gamma-glutamyltransferase 3; AltName: Full=Gamma-glutamyltranspeptidase 3; EC=2.3.2.2; AltName: Full=Gamma-glutamyltranspeptidase 4;	A0A7J7G335_CAMSI RecName: Full=Glutathione hydrolase {ECO:0000256|RuleBase:RU368068}; EC=2.3.2.2 {ECO:0000256|RuleBase:RU368068}; EC=3.4.19.13 {ECO:0000256|RuleBase:RU368068}; AltName: Full=Gamma-glutamyltransferase {ECO:0000256|RuleBase:RU368068}; AltName: Full=Gamma-glutamyltranspeptidase {ECO:0000256|RuleBase:RU368068};	Gamma-glutamyltransferase	GO:0016021,integral component of membrane; GO:0005886,plasma membrane; GO:0005774,vacuolar membrane; GO:0005773,vacuole; GO:0016756,glutathione gamma-glutamylcysteinyltransferase activity; GO:0036374,glutathione hydrolase activity; GO:0102953,hypoglycin A gamma-glutamyl transpeptidase activity; GO:0103068,leukotriene C4 gamma-glutamyl transferase activity; GO:0006751,glutathione catabolic process…	PF01019.24:Gamma-glutamyltranspeptidase
CSS0000186	3.0584	1.8826	4.0067	3.2332	3.0966	2.4843	3.5853	3.3982	3.0863	4.1601	3.0892	4.9614	107	63	132	111	100	98	123	127	125	161	123	196	Chr9	82549418	82555184	+	K23677 MFS transporter, Spinster family, sphingosine-1-phosphate transporter | (RefSeq) uncharacterized protein LOC105124456 (A)	--	uncharacterized protein LOC114287292 isoform X1 [Camellia sinensis]	--	A0A4V3WLY6_CAMSI RecName: Full=MFS domain-containing protein {ECO:0000259|PROSITE:PS50850};	Sugar transporter/spinster transmembrane protein	GO:0016021,integral component of membrane; GO:0022857,transmembrane transporter activity; GO:0006817,phosphate ion transport; GO:0003674,molecular_function; GO:0005215,transporter activity; GO:0006810,transport; GO:0006811,ion transport; GO:0006820,anion transport; GO:0008150,biological_process; GO:0015698,inorganic anion transport; GO:0051179,localization; GO:0051234,establishment of localizatio…	PF07690.19:Major Facilitator Superfamily
CSS0000187	0.3003	0	0.3721	0	0	0.0444	0.051	0.0937	0.0865	0	0.1759	0	6	0	7	0	0	1	1	2	2	0	4	0	Chr4	61109807	61126459	-	K06627 cyclin-A | (RefSeq) cyclin-A1-4-like isoform X1 (A)	--	cyclin-A1-4-like isoform X1 [Camellia sinensis]	CCA11_ARATH RecName: Full=Cyclin-A1-1; AltName: Full=G2/mitotic-specific cyclin-A1-1; Short=CycA1;1;	A0A7J7HQE7_CAMSI RecName: Full=Cyclin N-terminal domain-containing protein {ECO:0000259|PROSITE:PS00292};	G2/Mitotic-specific cyclin A	GO:0000307,cyclin-dependent protein kinase holoenzyme complex; GO:0005737,cytoplasm; GO:0005634,nucleus; GO:0016538,cyclin-dependent protein serine/threonine kinase regulator activity; GO:0051301,cell division; GO:0044772,mitotic cell cycle phase transition; GO:0000079,regulation of cyclin-dependent protein serine/threonine kinase activity; GO:0003674,molecular_function; GO:0019207,kinase regulat…	PF00134.26:Cyclin, N-terminal domain
CSS0000188	0.529	0.2949	0.4868	0	0	0.1564	0.2877	0.4952	0.6092	0.2232	0.062	0.2811	15	8	13	0	0	5	8	15	20	7	2	9	Chr6	33350697	33360305	+	K13430 serine/threonine-protein kinase PBS1 [EC:2.7.11.1] | (RefSeq) serine/threonine-protein kinase CDL1-like isoform X1 (A)	ko04626: Plant-pathogen interaction	LEAF RUST 10 DISEASE-RESISTANCE LOCUS RECEPTOR-LIKE PROTEIN KINASE-like 1.1 isoform X1 [Camellia sinensis]	LRL11_ARATH RecName: Full=LEAF RUST 10 DISEASE-RESISTANCE LOCUS RECEPTOR-LIKE PROTEIN KINASE-like 1.1 {ECO:0000303|PubMed:12805585}; EC=2.7.11.1; AltName: Full=Probable receptor-like serine/threonine-protein kinase LRK10L-1.1 {ECO:0000305}; Flags: Precursor;	A0A4S4DA87_CAMSI RecName: Full=Protein kinase domain-containing protein {ECO:0000259|PROSITE:PS50011};	Serine/threonine protein kinase	GO:0016021,integral component of membrane; GO:0005886,plasma membrane; GO:0005524,ATP binding; GO:0030247,polysaccharide binding; GO:0106310,protein serine kinase activity; GO:0004674,protein serine/threonine kinase activity; GO:0006468,protein phosphorylation; GO:0000166,nucleotide binding; GO:0003674,molecular_function; GO:0005488,binding; GO:0017076,purine nucleotide binding; GO:0030554,adenyl…	PF07714.20:Protein tyrosine and serine/threonine kinase
CSS0000189	0	0	0.1803	0.0865	0	0	0	0.0397	0	0	0	0	0	0	4	2	0	0	0	1	0	0	0	0	Chr12	131503597	131511114	+	K03695 ATP-dependent Clp protease ATP-binding subunit ClpB | (RefSeq) chaperone protein ClpB1-like (A)	--	aluminum-activated malate transporter 14-like [Camellia sinensis]	ALMTE_ARATH RecName: Full=Aluminum-activated malate transporter 14; Short=AtALMT14;	A0A7J7I6J3_CAMSI SubName: Full=Uncharacterized protein {ECO:0000313|EMBL:KAF5960116.1};	Predicted membrane protein	GO:0016021,integral component of membrane; GO:0009705,plant-type vacuole membrane; GO:0034220,ion transmembrane transport; GO:0015743,malate transport; GO:0006810,transport; GO:0006811,ion transport; GO:0008150,biological_process; GO:0009987,cellular process; GO:0051179,localization; GO:0051234,establishment of localization; GO:0055085,transmembrane transport; GO:0006820,anion transport; GO:00068…	PF11744.11:Aluminium activated malate transporter
CSS0000191	11.8028	8.3977	7.3115	7.3504	7.4591	11.3402	14.0424	13.8111	11.3282	10.6697	12.8198	10.1623	72	49	42	44	42	78	84	90	80	72	89	70	Chr1	19983991	19984394	+	K22883 L-ornithine N5-acetyltransferase [EC:2.3.1.-] | (RefSeq) probable acetyltransferase NATA1-like (A)	--	probable acetyltransferase NATA1-like [Camellia sinensis]	NATAL_ARATH RecName: Full=Probable acetyltransferase NATA1-like; EC=2.3.1.-;	A0A7J7I3F8_CAMSI RecName: Full=N-acetyltransferase domain-containing protein {ECO:0000259|PROSITE:PS51186};	Diamine acetyltransferase	GO:0005829,cytosol; GO:0008080,N-acetyltransferase activity; GO:0003674,molecular_function; GO:0003824,catalytic activity; GO:0016407,acetyltransferase activity; GO:0016410,N-acyltransferase activity; GO:0016740,transferase activity; GO:0016746,transferase activity, transferring acyl groups; GO:0016747,transferase activity, transferring acyl groups other than amino-acyl groups; GO:0005575,cellula…	PF00583.28:Acetyltransferase (GNAT) family
CSS0000194	2.2526	3.297	1.1163	0	0	0	2.6035	0.7029	0.3892	0.6788	0.5278	0.665	15	21	7	0	0	0	17	5	3	5	4	5	Chr4	147328959	147332705	-	--	--	hypothetical protein TEA_030113 [Camellia sinensis var. sinensis]	--	A0A4S4DRV7_CAMSI SubName: Full=Uncharacterized protein {ECO:0000313|EMBL:THG05889.1};	FOG: Leucine rich repeat	GO:0016021,integral component of membrane; GO:0005575,cellular_component; GO:0016020,membrane; GO:0031224,intrinsic component of membrane; GO:0110165,cellular anatomical entity	PF12799.10:Leucine Rich repeats (2 copies)
CSS0000195	0	0	0	0	0	0	0	0	0	0.1865	0	0	0	0	0	0	0	0	0	0	0	3	0	0	Chr2	7396929	7397976	+	K13104 zinc finger protein 830 | (RefSeq) uncharacterized protein LOC114302261 (A)	--	glutathione S-transferase T3-like [Camellia sinensis]	GSTT3_ARATH RecName: Full=Glutathione S-transferase T3; Short=AtGSTT3; EC=2.5.1.18; AltName: Full=GST class-theta member 3; AltName: Full=Glutathione S-transferase 10C;	A0A7J0F0Z9_9ERIC RecName: Full=NAM-associated domain-containing protein {ECO:0000259|Pfam:PF14303};	--	GO:0005737,cytoplasm; GO:0005634,nucleus; GO:0009536,plastid; GO:0004364,glutathione transferase activity; GO:0006749,glutathione metabolic process; GO:0009407,toxin catabolic process; GO:0003674,molecular_function; GO:0003824,catalytic activity; GO:0016740,transferase activity; GO:0016765,transferase activity, transferring alkyl or aryl (other than methyl) groups; GO:0006518,peptide metabolic pr…	PF14303.9:No apical meristem-associated C-terminal domain
CSS0000196	11.4932	12.2878	12.2512	17.2372	17.3852	21.3867	17.4703	18.0671	17.2334	17.9568	14.4436	17.8603	265	271	266	390	370	556	395	445	460	458	379	465	Chr2	84780702	84792089	-	--	--	uncharacterized protein LOC114263411 [Camellia sinensis]	--	A0A7J7HZC5_CAMSI SubName: Full=Uncharacterized protein {ECO:0000313|EMBL:KAF5957526.1}; Flags: Fragment;	--	GO:0016021,integral component of membrane; GO:0005575,cellular_component; GO:0016020,membrane; GO:0031224,intrinsic component of membrane; GO:0110165,cellular anatomical entity	--
CSS0000198	2.9941	1.4016	1.5186	2.4592	1.7913	0.8323	1.9596	2.3008	1.6213	2.9086	2.5916	1.6622	67	30	32	54	37	21	43	55	42	72	66	42	Chr7	14122074	14123555	-	K02115 F-type H+-transporting ATPase subunit gamma | (RefSeq) ATP synthase gamma chain, chloroplastic-like (A)	ko00190: Oxidative phosphorylation; ko00195: Photosynthesis; ko01100: Metabolic pathways	ATP synthase gamma chain, chloroplastic-like [Camellia sinensis]	ATPG_PEA RecName: Full=ATP synthase gamma chain, chloroplastic; AltName: Full=F-ATPase gamma subunit; Flags: Precursor;	A0A4S4E9L4_CAMSI SubName: Full=Uncharacterized protein {ECO:0000313|EMBL:THG12823.1};	F0F1-type ATP synthase, gamma subunit	GO:0009535,chloroplast thylakoid membrane; GO:0045261,proton-transporting ATP synthase complex, catalytic core F(1); GO:0046933,proton-transporting ATP synthase activity, rotational mechanism; GO:0003674,molecular_function; GO:0003824,catalytic activity; GO:0005215,transporter activity; GO:0005216,ion channel activity; GO:0005261,cation channel activity; GO:0008324,cation transmembrane transporte…	PF00231.22:ATP synthase
CSS0000199	36.5175	41.0538	37.173	31.5375	30.3239	29.7037	28.9646	33.9276	29.9998	36.8042	32.9944	30.9394	531	571	509	450	407	487	413	527	505	592	546	508	Chr9	162906204	162919342	+	--	--	hypothetical protein Acr_04g0010570 [Actinidia rufa]	--	A0A7J0EK53_9ERIC SubName: Full=Uncharacterized protein {ECO:0000313|EMBL:GFY86319.1};	--	GO:0016021,integral component of membrane; GO:0005575,cellular_component; GO:0016020,membrane; GO:0031224,intrinsic component of membrane; GO:0110165,cellular anatomical entity	--
CSS0000203	0.43	0	0.1522	0.7304	0.9318	0.5085	0	0	0.1238	0.1296	0.2519	0.127	3	0	1	5	6	4	0	0	1	1	2	1	Chr7	34629776	34631980	+	K01866 tyrosyl-tRNA synthetase [EC:6.1.1.1] | (RefSeq) tyrosine--tRNA ligase 1, cytoplasmic-like (A)	ko00970: Aminoacyl-tRNA biosynthesis	tyrosine--tRNA ligase 1, cytoplasmic-like [Camellia sinensis]	SYYC1_ARATH RecName: Full=Tyrosine--tRNA ligase 1, cytoplasmic {ECO:0000305}; EC=6.1.1.1 {ECO:0000305}; AltName: Full=Tyrosyl-tRNA synthetase {ECO:0000305}; Short=TyrRS {ECO:0000305};	A0A2R6P2W7_ACTCC RecName: Full=Tyrosine--tRNA ligase {ECO:0000256|ARBA:ARBA00013160}; EC=6.1.1.1 {ECO:0000256|ARBA:ARBA00013160}; AltName: Full=Tyrosyl-tRNA synthetase {ECO:0000256|ARBA:ARBA00033323};	Tyrosyl-tRNA synthetase, cytoplasmic	GO:0005829,cytosol; GO:0005524,ATP binding; GO:0004831,tyrosine-tRNA ligase activity; GO:0006418,tRNA aminoacylation for protein translation; GO:0000166,nucleotide binding; GO:0003674,molecular_function; GO:0005488,binding; GO:0017076,purine nucleotide binding; GO:0030554,adenyl nucleotide binding; GO:0032553,ribonucleotide binding; GO:0032555,purine ribonucleotide binding; GO:0032559,adenyl ribo…	PF00579.28:tRNA synthetases class I (W and Y)
CSS0000204	0.5475	0.3122	0.2643	2.1558	1.5099	1.6113	0.3046	0.233	0.4515	0.765	1.0278	0.6612	22	12	10	85	56	73	12	10	21	34	47	30	Chr7	56278913	56281573	-	K03327 multidrug resistance protein, MATE family | (RefSeq) protein DETOXIFICATION 34-like (A)	--	hypothetical protein TEA_003884 [Camellia sinensis var. sinensis]	Y2913_ARATH RecName: Full=G-type lectin S-receptor-like serine/threonine-protein kinase At2g19130; EC=2.7.11.1; Flags: Precursor;	A0A4S4EV26_CAMSI RecName: Full=Receptor-like serine/threonine-protein kinase {ECO:0000256|PIRNR:PIRNR000641}; EC=2.7.11.1 {ECO:0000256|PIRNR:PIRNR000641};	--	GO:0016021,integral component of membrane; GO:0005886,plasma membrane; GO:0005524,ATP binding; GO:0005516,calmodulin binding; GO:0030246,carbohydrate binding; GO:0106310,protein serine kinase activity; GO:0004674,protein serine/threonine kinase activity; GO:0031625,ubiquitin protein ligase binding; GO:0006468,protein phosphorylation; GO:0048544,recognition of pollen; GO:0000166,nucleotide binding…	PF00069.28:Protein kinase domain
CSS0000205	20.9827	33.5283	21.333	24.4812	22.5387	20.83	19.4527	35.6578	26.2094	21.1778	18.5947	19.3743	352	538	337	403	349	394	320	639	509	393	355	367	Chr9	1799697	1804822	-	K07937 ADP-ribosylation factor 1/2 | (RefSeq) ADP-ribosylation factor 2-like (A)	ko04144: Endocytosis	hypothetical protein HHK36_012194 [Tetracentron sinense]	ARF2_ORYSJ RecName: Full=ADP-ribosylation factor 2;	A0A834Z8W8_9MAGN RecName: Full=ADP-ribosylation factor {ECO:0000256|RuleBase:RU369003};	GTP-binding ADP-ribosylation factor Arf1	GO:0005794,Golgi apparatus; GO:0005525,GTP binding; GO:0003924,GTPase activity; GO:0006886,intracellular protein transport; GO:0006471,protein ADP-ribosylation; GO:0016192,vesicle-mediated transport; GO:0000166,nucleotide binding; GO:0001882,nucleoside binding; GO:0001883,purine nucleoside binding; GO:0003674,molecular_function; GO:0005488,binding; GO:0017076,purine nucleotide binding; GO:0019001…	PF00025.24:ADP-ribosylation factor family
CSS0000206	1.5087	2.1756	1.2154	1.4845	1.8036	1.1535	1.6977	0.9253	0.8988	0.8465	3.2457	2.0272	29	40	22	28	32	25	32	19	20	18	71	44	Chr14	105861846	105867044	+	K21480 heme oxygenase (biliverdin-producing, ferredoxin) [EC:1.14.15.20] | (RefSeq) heme oxygenase 1, chloroplastic-like (A)	ko00860: Porphyrin metabolism; ko01100: Metabolic pathways; ko01110: Biosynthesis of secondary metabolites	hypothetical protein HYC85_026085 [Camellia sinensis]	HMOX1_ARATH RecName: Full=Heme oxygenase 1, chloroplastic; Short=AtHO1; EC=1.14.14.18 {ECO:0000269|PubMed:10072395, ECO:0000269|PubMed:12481078}; AltName: Full=Protein GENOMES UNCOUPLED 2; AltName: Full=Protein REVERSAL OF THE DET PHENOTYPE 4; Flags: Precursor;	A0A7J7G6L1_CAMSI SubName: Full=Uncharacterized protein {ECO:0000313|EMBL:KAF5934956.1};	Heme oxygenase	GO:0009507,chloroplast; GO:0020037,heme binding; GO:0004392,heme oxygenase (decyclizing) activity; GO:0046872,metal ion binding; GO:0016117,carotenoid biosynthetic process; GO:0071494,cellular response to UV-C; GO:0010019,chloroplast-nucleus signaling pathway; GO:0009813,flavonoid biosynthetic process; GO:0006788,heme oxidation; GO:0015979,photosynthesis; GO:0010024,phytochromobilin biosynthetic …	PF01126.23:Heme oxygenase
CSS0000207	5.8041	1.2058	7.3095	7.4694	1.9751	2.4419	4.5531	1.3584	1.7676	2.388	1.6346	2.5042	156	31	185	197	49	74	120	39	55	71	50	76	Chr7	182993598	183005405	-	K12831 splicing factor 3B subunit 4 | (RefSeq) hypothetical protein (A)	ko03040: Spliceosome	polyadenylate-binding protein-interacting protein 12-like [Camellia sinensis]	CID12_ARATH RecName: Full=Polyadenylate-binding protein-interacting protein 12; Short=PABP-interacting protein 12; Short=Poly(A)-binding protein-interacting protein 12; AltName: Full=PAM2-containing protein CID12; AltName: Full=Protein CTC-INTERACTING DOMAIN 12; AltName: Full=RNA-binding protein 37; Short=AtRBP37;	A0A4S4EWQ8_CAMSI SubName: Full=Uncharacterized protein {ECO:0000313|EMBL:THG20984.1};	FOG: RRM domain	GO:0005634,nucleus; GO:0003729,mRNA binding; GO:0000166,nucleotide binding; GO:0003723,RNA binding; GO:0003674,molecular_function; GO:0003676,nucleic acid binding; GO:0005488,binding; GO:0097159,organic cyclic compound binding; GO:1901363,heterocyclic compound binding; GO:0036094,small molecule binding; GO:1901265,nucleoside phosphate binding; GO:0005575,cellular_component; GO:0005622,intracellul…	PF00076.25:RNA recognition motif. (a.k.a. RRM, RBD, or RNP domain)
CSS0000208	1.7314	3.0169	2.6814	2.4996	3.6734	2.4314	3.0899	1.891	1.4333	2.5435	2.2187	2.9389	24	40	35	34	47	38	42	28	23	39	35	46	Chr2	96531551	96534841	-	K10990 RecQ-mediated genome instability protein 1 | (RefSeq) recQ-mediated genome instability protein 1 (A)	--	hypothetical protein HYC85_004512 [Camellia sinensis]	RMI1_ARATH RecName: Full=RecQ-mediated genome instability protein 1; AltName: Full=BLM-associated protein of 75 kDa homolog; Short=BLAP75;	A0A7J7HXZ2_CAMSI RecName: Full=DUF1767 domain-containing protein {ECO:0000259|SMART:SM01161};	--	GO:0016604,nuclear body; GO:0031422,RecQ family helicase-topoisomerase III complex; GO:0000166,nucleotide binding; GO:0000724,double-strand break repair via homologous recombination; GO:0000712,resolution of meiotic recombination intermediates; GO:0003674,molecular_function; GO:0005488,binding; GO:0036094,small molecule binding; GO:0097159,organic cyclic compound binding; GO:1901265,nucleoside ph…	PF08585.15:RecQ mediated genome instability protein
CSS0000209	4.0284	1.5162	2.909	1.1495	3.3169	1.4291	0.3286	0.6034	0.696	1.1653	0.5664	0.8562	25	9	17	7	19	10	2	4	5	8	4	6	Chr9	37145330	37145740	+	--	--	Protein RALF-like 32 [Camellia lanceoleosa]	RLF32_ARATH RecName: Full=Protein RALF-like 32; Flags: Precursor;	A0A4S4E196_CAMSI SubName: Full=Uncharacterized protein {ECO:0000313|EMBL:THG08896.1};	--	GO:0048046,apoplast; GO:0005179,hormone activity; GO:0019722,calcium-mediated signaling; GO:0007267,cell-cell signaling; GO:0003674,molecular_function; GO:0005102,signaling receptor binding; GO:0005488,binding; GO:0005515,protein binding; GO:0030545,receptor regulator activity; GO:0030546,signaling receptor activator activity; GO:0048018,receptor ligand activity; GO:0098772,molecular function reg…	PF05498.14:Rapid ALkalinization Factor (RALF)
CSS0000210	9.4769	12.0059	8.6432	9.4305	9.784	7.0207	6.2534	7.2016	6.9342	8.4663	12.638	11.7499	85	103	73	83	81	71	55	69	72	84	129	119	Contig619	89403	93350	+	--	--	uncharacterized protein LOC114310218 [Camellia sinensis]	--	A0A4S4DGZ9_CAMSI SubName: Full=Uncharacterized protein {ECO:0000313|EMBL:THG02032.1};	--	GO:0016021,integral component of membrane; GO:0005575,cellular_component; GO:0016020,membrane; GO:0031224,intrinsic component of membrane; GO:0110165,cellular anatomical entity	--
CSS0000211	5.5396	7.158	11.4351	9.4512	12.138	9.495	11.7428	8.8567	9.7317	11.4224	10.4464	9.7017	89	110	173	149	180	172	185	152	181	203	191	176	Chr9	48134232	48141566	-	K03859 phosphatidylinositol N-acetylglucosaminyltransferase subunit C | (RefSeq) uncharacterized protein LOC116247861 isoform X1 (A)	ko00563: Glycosylphosphatidylinositol (GPI)-anchor biosynthesis; ko01100: Metabolic pathways	protein FAM133-like [Camellia sinensis]	--	A0A4S4D6H2_CAMSI SubName: Full=Uncharacterized protein {ECO:0000313|EMBL:THF97897.1};	--	--	--
CSS0000212	33.4199	32.0545	33.4824	61.4495	57.9087	61.773	57.5317	59.0786	61.5775	64.6733	56.2626	66.9779	654	600	617	1180	1046	1363	1104	1235	1395	1400	1253	1480	Chr2	32540786	32545327	+	K13425 WRKY transcription factor 22 | (Kazusa) Lj1g3v2776620.1; - (A)	ko04016: MAPK signaling pathway - plant; ko04626: Plant-pathogen interaction	putative WRKY transcription factor 7 [Camellia lanceoleosa]	WRK15_ARATH RecName: Full=Probable WRKY transcription factor 15; AltName: Full=WRKY DNA-binding protein 15;	A0A4S4E5A4_CAMSI RecName: Full=WRKY domain-containing protein {ECO:0000259|PROSITE:PS50811};	--	GO:0005634,nucleus; GO:0005516,calmodulin binding; GO:0003700,DNA-binding transcription factor activity; GO:0000976,transcription regulatory region sequence-specific DNA binding; GO:0003674,molecular_function; GO:0005488,binding; GO:0005515,protein binding; GO:0140110,transcription regulator activity; GO:0001067,regulatory region nucleic acid binding; GO:0003676,nucleic acid binding; GO:0003677,D…	PF03106.18:WRKY DNA -binding domain
CSS0000213	0	0	0	0	0	0.5716	0	0.3017	0.1392	0	0	0	0	0	0	0	0	4	0	2	1	0	0	0	Chr4	37682314	37684649	-	K00891 shikimate kinase [EC:2.7.1.71] | (RefSeq) shikimate kinase 2, chloroplastic-like (A)	ko00400: Phenylalanine, tyrosine and tryptophan biosynthesis; ko01100: Metabolic pathways; ko01110: Biosynthesis of secondary metabolites; ko01230: Biosynthesis of amino acids	shikimate kinase 2, chloroplastic-like [Camellia sinensis]	SK2_ORYSJ RecName: Full=Shikimate kinase 2, chloroplastic; Short=OsSK2; EC=2.7.1.71; Flags: Precursor;	A0A5B7AU41_DAVIN RecName: Full=Shikimate kinase {ECO:0000256|ARBA:ARBA00012154}; EC=2.7.1.71 {ECO:0000256|ARBA:ARBA00012154};	--	GO:0009507,chloroplast; GO:0009536,plastid; GO:0005524,ATP binding; GO:0046872,metal ion binding; GO:0004765,shikimate kinase activity; GO:0009073,aromatic amino acid family biosynthetic process; GO:0008652,cellular amino acid biosynthetic process; GO:0009423,chorismate biosynthetic process; GO:0016310,phosphorylation; GO:0019632,shikimate metabolic process; GO:0000166,nucleotide binding; GO:0003…	PF01202.25:Shikimate kinase
CSS0000214	7.2319	6.7011	8.9102	7.1985	6.0938	5.8339	7.1844	6.5425	8.6683	4.6456	5.7799	5.6599	387	343	449	378	301	352	377	374	537	275	352	342	Chr10	27574523	27631871	+	K20224 importin-9 | (RefSeq) importin-9 isoform X1 (A)	ko03013: Nucleocytoplasmic transport	importin-9 isoform X6 [Camellia sinensis]	SAD2H_ARATH RecName: Full=Importin beta-like SAD2 homolog {ECO:0000305};	A0A7J7GL73_CAMSI RecName: Full=Importin N-terminal domain-containing protein {ECO:0000259|PROSITE:PS50166};	Predicted importin 9	GO:0005829,cytosol; GO:0005635,nuclear envelope; GO:0031267,small GTPase binding; GO:0006606,protein import into nucleus; GO:0003674,molecular_function; GO:0005488,binding; GO:0005515,protein binding; GO:0019899,enzyme binding; GO:0051020,GTPase binding; GO:0006810,transport; GO:0006811,ion transport; GO:0006820,anion transport; GO:0006886,intracellular protein transport; GO:0006913,nucleocytopla…	PF03810.22:Importin-beta N-terminal domain
CSS0000215	199.478	191.864	159.058	160.188	182.028	195.519	164.949	154.832	187.278	214.745	217.549	227.234	1750	1610	1314	1379	1474	1934	1419	1451	1902	2084	2172	2251	Chr8	66219733	66220313	+	--	--	hypothetical protein HYC85_018008 [Camellia sinensis]	PCP14_ARATH RecName: Full=Precursor of CEP14 {ECO:0000303|PubMed:24179096}; Short=PCEP14 {ECO:0000303|PubMed:24179096}; Contains: RecName: Full=C-terminally encoded peptide 14 {ECO:0000303|PubMed:24179096}; Short=CEP14 {ECO:0000303|PubMed:24179096}; Flags: Precursor;	A0A7J7GVG0_CAMSI SubName: Full=Uncharacterized protein {ECO:0000313|EMBL:KAF5943931.1};	--	GO:0048046,apoplast; GO:0005179,hormone activity; GO:0006995,cellular response to nitrogen starvation; GO:1902025,nitrate import; GO:2000280,regulation of root development; GO:0010037,response to carbon dioxide; GO:0006970,response to osmotic stress; GO:0003674,molecular_function; GO:0005102,signaling receptor binding; GO:0005488,binding; GO:0005515,protein binding; GO:0030545,receptor regulator …	--
CSS0000218	1.7871	1.099	2.2327	0.2143	0.4556	0.6526	6.0033	5.9044	5.7207	0.2851	0.8313	0.4655	17	10	20	2	4	7	56	60	63	3	9	5	Contig157	273501	274230	+	K13199 plasminogen activator inhibitor 1 RNA-binding protein | (GenBank) nuclear RNA-binding-like protein (A)	--	hypothetical protein HYC85_013501 [Camellia sinensis]	SBT56_ARATH RecName: Full=Subtilisin-like protease SBT5.6 {ECO:0000303|PubMed:16193095}; EC=3.4.21.- {ECO:0000255|PROSITE-ProRule:PRU10082}; AltName: Full=Subtilase subfamily 5 member 6 {ECO:0000303|PubMed:16193095}; Short=AtSBT5.6 {ECO:0000303|PubMed:16193095}; Flags: Precursor;	A0A7J7H6R5_CAMSI SubName: Full=Uncharacterized protein {ECO:0000313|EMBL:KAF5947544.1};	--	GO:0005576,extracellular region; GO:0004252,serine-type endopeptidase activity; GO:0006508,proteolysis; GO:0003674,molecular_function; GO:0003824,catalytic activity; GO:0004175,endopeptidase activity; GO:0008233,peptidase activity; GO:0008236,serine-type peptidase activity; GO:0016787,hydrolase activity; GO:0017171,serine hydrolase activity; GO:0140096,catalytic activity, acting on a protein; GO:…	PF17766.4:Fibronectin type-III domain
CSS0000219	2.5052	3.633	3.7332	5.8472	8.3175	6.1281	3.7498	3.3665	4.1885	7.1229	7.4561	5.5108	62	86	87	142	190	171	91	89	120	195	210	154	Chr1	21666205	21675841	-	K16297 serine carboxypeptidase-like clade II [EC:3.4.16.-] | (RefSeq) serine carboxypeptidase-like 27 (A)	--	serine carboxypeptidase-like 27 [Camellia sinensis]	SCP27_ARATH RecName: Full=Serine carboxypeptidase-like 27; EC=3.4.16.-; Flags: Precursor;	A0A7J7I427_CAMSI RecName: Full=Carboxypeptidase {ECO:0000256|RuleBase:RU361156}; EC=3.4.16.- {ECO:0000256|RuleBase:RU361156};	Serine carboxypeptidases (lysosomal cathepsin A)	GO:0005576,extracellular region; GO:0004185,serine-type carboxypeptidase activity; GO:0006508,proteolysis; GO:0003674,molecular_function; GO:0003824,catalytic activity; GO:0004180,carboxypeptidase activity; GO:0008233,peptidase activity; GO:0008236,serine-type peptidase activity; GO:0008238,exopeptidase activity; GO:0016787,hydrolase activity; GO:0017171,serine hydrolase activity; GO:0070008,seri…	PF00450.25:Serine carboxypeptidase
CSS0000221	0	0.4795	0.1948	0.5609	0	0.6508	0.5613	0.9445	0.4754	0.2488	0.7254	0.7311	0	5	2	6	0	8	6	11	6	3	9	9	Chr2	74353237	74353958	+	K08901 photosystem II oxygen-evolving enhancer protein 3 | (RefSeq) oxygen-evolving enhancer protein 3-1, chloroplastic-like (A)	ko00195: Photosynthesis; ko01100: Metabolic pathways	psbQ-like protein 3, chloroplastic [Camellia sinensis]	PQL3_ARATH RecName: Full=PsbQ-like protein 3, chloroplastic; Flags: Precursor;	A0A7J0DQK4_9ERIC SubName: Full=Uncharacterized protein {ECO:0000313|EMBL:GFS40333.1};	--	GO:0009507,chloroplast; GO:0009543,chloroplast thylakoid lumen; GO:0009535,chloroplast thylakoid membrane; GO:0019898,extrinsic component of membrane; GO:0009654,photosystem II oxygen evolving complex; GO:0005509,calcium ion binding; GO:0045156,electron transporter, transferring electrons within the cyclic electron transport pathway of photosynthesis activity; GO:0009767,photosynthetic electron t…	PF05757.14:Oxygen evolving enhancer protein 3 (PsbQ)
CSS0000223	4.8792	4.4889	4.3179	0.7293	0.5638	0.5193	8.0938	5.6333	6.7154	0.6469	1.2005	2.0165	150	132	125	22	16	18	244	185	239	22	42	70	Chr8	122548703	122554096	+	K14175 (3S,6E)-nerolidol synthase [EC:4.2.3.48] | (RefSeq) (3S,6E)-nerolidol synthase 1-like (A)	ko00909: Sesquiterpenoid and triterpenoid biosynthesis; ko01100: Metabolic pathways	(3S,6E)-nerolidol synthase 1-like [Camellia sinensis]	NES1_FRAAN RecName: Full=(3S,6E)-nerolidol synthase 1; Short=FaNES1; EC=4.2.3.48;	A0A096VR74_CAMSI SubName: Full=Bifunctional terpenoid synthase {ECO:0000313|EMBL:AGX26045.1};	--	GO:0005829,cytosol; GO:0000287,magnesium ion binding; GO:0010333,terpene synthase activity; GO:0016102,diterpenoid biosynthetic process; GO:0003674,molecular_function; GO:0005488,binding; GO:0043167,ion binding; GO:0043169,cation binding; GO:0046872,metal ion binding; GO:0003824,catalytic activity; GO:0016829,lyase activity; GO:0016835,carbon-oxygen lyase activity; GO:0016838,carbon-oxygen lyase …	PF03936.19:Terpene synthase family, metal binding domain
CSS0000224	0.2453	0.1282	0.3907	0.25	0.1993	0.3263	0.0625	0	0.2648	0.3326	0	0.5974	4	2	6	4	3	6	1	0	5	6	0	11	Chr9	50279456	50282683	+	K03921 acyl-[acyl-carrier-protein] desaturase [EC:1.14.19.2 1.14.19.11 1.14.19.26] | (RefSeq) stearoyl-[acyl-carrier-protein] 9-desaturase, chloroplastic-like (A)	ko00061: Fatty acid biosynthesis; ko01040: Biosynthesis of unsaturated fatty acids; ko01100: Metabolic pathways; ko01212: Fatty acid metabolism	stearoyl-[acyl-carrier-protein]	STAD_RICCO RecName: Full=Stearoyl-[acyl-carrier-protein] 9-desaturase, chloroplastic; Short=Stearoyl-ACP desaturase; EC=1.14.19.2 {ECO:0000269|PubMed:17088542, ECO:0000269|PubMed:21930947}; AltName: Full=Acyl-[acyl-carrier-protein] desaturase; AltName: Full=Delta(9) stearoyl-acyl carrier protein desaturase; Flags: Precursor;	A0A4S4DJE0_CAMSI SubName: Full=Uncharacterized protein {ECO:0000313|EMBL:THG02982.1};	--	GO:0009507,chloroplast; GO:0045300,acyl-[acyl-carrier-protein] desaturase activity; GO:0046872,metal ion binding; GO:0102786,stearoyl-[acp] desaturase activity; GO:0006633,fatty acid biosynthetic process; GO:0003674,molecular_function; GO:0003824,catalytic activity; GO:0016491,oxidoreductase activity; GO:0016705,oxidoreductase activity, acting on paired donors, with incorporation or reduction of …	PF03405.17:Fatty acid desaturase
CSS0000225	0	0	0	0	0	0.3626	0	0	0	0	0	0	0	0	0	0	0	3	0	0	0	0	0	0	Chr7	27290074	27290559	-	K02218 casein kinase 1 [EC:2.7.11.1] | (RefSeq) uncharacterized protein LOC8069780 (A)	--	uncharacterized protein LOC114313336 [Camellia sinensis]	--	A0A7J7G1T1_CAMSI RecName: Full=DDE Tnp4 domain-containing protein {ECO:0000259|Pfam:PF13359};	Predicted transposase	GO:0005634,nucleus; GO:0046872,metal ion binding; GO:0004518,nuclease activity; GO:0003674,molecular_function; GO:0005488,binding; GO:0043167,ion binding; GO:0043169,cation binding; GO:0003824,catalytic activity; GO:0016787,hydrolase activity; GO:0016788,hydrolase activity, acting on ester bonds; GO:0005575,cellular_component; GO:0005622,intracellular anatomical structure; GO:0043226,organelle; G…	PF13359.9:DDE superfamily endonuclease
CSS0000226	0	0	0.1846	0	0	0	0	0	0	0	0	0	0	0	1	0	0	0	0	0	0	0	0	0	Chr12	160568945	160569770	+	--	--	hypothetical protein LOK49_LG11G02908 [Camellia lanceoleosa]	--	A0A7J7GNH4_CAMSI SubName: Full=Uncharacterized protein {ECO:0000313|EMBL:KAF5941451.1};	--	GO:0003677,DNA binding; GO:0046983,protein dimerization activity; GO:0003674,molecular_function; GO:0003676,nucleic acid binding; GO:0005488,binding; GO:0097159,organic cyclic compound binding; GO:1901363,heterocyclic compound binding; GO:0005515,protein binding	--
CSS0000227	0	0	0	0	0	0	0	0	0	0	0	0.3031	0	0	0	0	0	0	0	0	0	0	0	2	Chr14	58582803	58583826	-	K12486 stromal membrane-associated protein | (RefSeq) uncharacterized protein LOC114324026 isoform X1 (A)	ko04144: Endocytosis	hypothetical protein HYC85_030470 [Camellia sinensis]	RNHX1_ARATH RecName: Full=Putative ribonuclease H protein At1g65750; EC=3.1.26.4;	A0A7J7G106_CAMSI RecName: Full=RNase H type-1 domain-containing protein {ECO:0000259|PROSITE:PS50879};	FOG: Reverse transcriptase	GO:0046872,metal ion binding; GO:0003676,nucleic acid binding; GO:0004523,RNA-DNA hybrid ribonuclease activity; GO:0003674,molecular_function; GO:0005488,binding; GO:0043167,ion binding; GO:0043169,cation binding; GO:0097159,organic cyclic compound binding; GO:1901363,heterocyclic compound binding; GO:0003824,catalytic activity; GO:0004518,nuclease activity; GO:0004519,endonuclease activity; GO:0…	PF13456.9:Reverse transcriptase-like
CSS0000228	2.0983	0.7312	2.1818	3.4302	6.2514	4.4585	1.2482	3.151	1.3216	1.8178	1.0371	1.6647	48	16	47	77	132	115	28	77	35	46	27	43	Contig629	726927	734682	+	K17866 diphthamide biosynthesis protein 2 | (RefSeq) 2-(3-amino-3-carboxypropyl)histidine synthase subunit 2-like (A)	--	hypothetical protein HYC85_019860 [Camellia sinensis]	--	A0A7J7GYQ5_CAMSI SubName: Full=Uncharacterized protein {ECO:0000313|EMBL:KAF5945111.1};	Diphthamide biosynthesis protein	GO:0090560,2-(3-amino-3-carboxypropyl)histidine synthase activity; GO:0017183,peptidyl-diphthamide biosynthetic process from peptidyl-histidine; GO:0003674,molecular_function; GO:0003824,catalytic activity; GO:0016740,transferase activity; GO:0016765,transferase activity, transferring alkyl or aryl (other than methyl) groups; GO:0002181,cytoplasmic translation; GO:0002182,cytoplasmic translationa…	PF01866.20:Putative diphthamide synthesis protein
CSS0000229	0	0	0.0754	0.1447	0.0769	0	0	0	0	0	0.0624	0.0629	0	0	1	2	1	0	0	0	0	0	1	1	Chr1	153578284	153588879	-	K23947 2-oxoglutarate-dependent dioxygenase [EC:1.14.11.-] | (RefSeq) 2-oxoglutarate-dependent dioxygenase DAO-like (A)	ko00380: Tryptophan metabolism	probable 2-oxoglutarate-dependent dioxygenase AOP1 isoform X2 [Camellia sinensis]	AOP1C_ARATH RecName: Full=Probable 2-oxoglutarate-dependent dioxygenase AOP1; EC=1.14.11.-;	A0A4S4CY01_CAMSI RecName: Full=Fe2OG dioxygenase domain-containing protein {ECO:0000259|PROSITE:PS51471};	Iron/ascorbate family oxidoreductases	GO:0051213,dioxygenase activity; GO:0046872,metal ion binding; GO:0003674,molecular_function; GO:0003824,catalytic activity; GO:0016491,oxidoreductase activity; GO:0005488,binding; GO:0043167,ion binding; GO:0043169,cation binding	PF03171.23:2OG-Fe(II) oxygenase superfamily
CSS0000230	0.2339	0.4401	0.149	0.286	0.5574	0.3733	0.2385	0.2627	0.4444	0.2537	0.6986	0.2899	5	9	3	6	11	9	5	6	11	6	17	7	Chr8	28504583	28531495	-	K03327 multidrug resistance protein, MATE family | (RefSeq) hypothetical protein (A)	--	G-type lectin S-receptor-like serine/threonine-protein kinase At4g27290 [Camellia sinensis]	SLSG3_BRAOL RecName: Full=S-locus-specific glycoprotein S13; Short=SLSG-13; Flags: Precursor;	A0A4S4DDC9_CAMSI RecName: Full=Bulb-type lectin domain-containing protein {ECO:0000259|PROSITE:PS50927};	--	GO:0060320,rejection of self pollen; GO:0000003,reproduction; GO:0007154,cell communication; GO:0008037,cell recognition; GO:0008150,biological_process; GO:0009856,pollination; GO:0009875,pollen-pistil interaction; GO:0009987,cellular process; GO:0022414,reproductive process; GO:0032501,multicellular organismal process; GO:0044706,multi-multicellular organism process; GO:0048544,recognition of po…	PF01453.27:D-mannose binding lectin
CSS0000231	2.3652	1.1775	2.3922	0	0.122	0.0999	3.4458	1.1598	2.9187	0.1018	0.1979	0.2992	21	10	20	0	1	1	30	11	30	1	2	3	Chr13	90128156	90129391	+	K01968 3-methylcrotonyl-CoA carboxylase alpha subunit [EC:6.4.1.4] | (RefSeq) methylcrotonoyl-CoA carboxylase subunit alpha, mitochondrial-like isoform X1 (A)	ko00280: Valine, leucine and isoleucine degradation; ko01100: Metabolic pathways	serine/threonine-protein kinase STY13-like [Camellia sinensis]	STY13_ARATH RecName: Full=Serine/threonine-protein kinase STY13 {ECO:0000305}; EC=2.7.11.1 {ECO:0000269|PubMed:16429265}; AltName: Full=AtSTYPK {ECO:0000303|PubMed:17291444}; AltName: Full=Serine/threonine/tyrosine-protein kinase 13 {ECO:0000303|PubMed:16429265};	A0A4S4DSU9_CAMSI RecName: Full=Protein kinase domain-containing protein {ECO:0000259|PROSITE:PS50011};	Tyrosine kinase specific for activated (GTP-bound) p21cdc42Hs	GO:0005737,cytoplasm; GO:0005524,ATP binding; GO:0004672,protein kinase activity; GO:0106310,protein serine kinase activity; GO:0004674,protein serine/threonine kinase activity; GO:0004712,protein serine/threonine/tyrosine kinase activity; GO:0004713,protein tyrosine kinase activity; GO:0006468,protein phosphorylation; GO:0045995,regulation of embryonic development; GO:0010344,seed oilbody biogen…	PF00069.28:Protein kinase domain
CSS0000232	0.6547	0.9308	1.307	2.9622	2.6385	3.4373	1.2818	0.8335	1.1763	1.4204	1.7718	1.8785	25	34	47	111	93	148	48	34	52	60	77	81	Chr9	5998522	6001050	+	--	--	putative pentatricopeptide repeat-containing protein At3g16890, mitochondrial [Camellia sinensis]	PP239_ARATH RecName: Full=Putative pentatricopeptide repeat-containing protein At3g16890, mitochondrial; AltName: Full=Protein PENTATRICOPEPTIDE REPEAT 40; Flags: Precursor;	A0A4S4EHB9_CAMSI SubName: Full=Uncharacterized protein {ECO:0000313|EMBL:THG15881.1};	FOG: PPR repeat	GO:0005739,mitochondrion; GO:0042775,mitochondrial ATP synthesis coupled electron transport; GO:0009737,response to abscisic acid; GO:0006979,response to oxidative stress; GO:0009651,response to salt stress; GO:0006091,generation of precursor metabolites and energy; GO:0006119,oxidative phosphorylation; GO:0006793,phosphorus metabolic process; GO:0006796,phosphate-containing compound metabolic pr…	PF13041.9:PPR repeat family
CSS0000233	0	0	0	0	0.0154	0	0	0.0133	0.0123	0	0	0	0	0	0	0	1	0	0	1	1	0	0	0	Chr11	40171465	40178529	-	K14432 ABA responsive element binding factor | (RefSeq) ABSCISIC ACID-INSENSITIVE 5-like protein 1 (A)	ko04075: Plant hormone signal transduction	hypothetical protein HYC85_032017 [Camellia sinensis]	AI5L1_ARATH RecName: Full=ABSCISIC ACID-INSENSITIVE 5-like protein 1; AltName: Full=Dc3 promoter-binding factor 2; Short=AtDPBF2; AltName: Full=bZIP transcription factor 67; Short=AtbZIP67;	A0A7J7FW38_CAMSI RecName: Full=BZIP domain-containing protein {ECO:0000259|PROSITE:PS50217};	--	GO:0005634,nucleus; GO:0003700,DNA-binding transcription factor activity; GO:0000976,transcription regulatory region sequence-specific DNA binding; GO:0009738,abscisic acid-activated signaling pathway; GO:0045893,positive regulation of transcription, DNA-templated; GO:0003674,molecular_function; GO:0140110,transcription regulator activity; GO:0001067,regulatory region nucleic acid binding; GO:000…	PF00170.24:bZIP transcription factor
CSS0000234	1.6291	0.7405	0.7522	0	0.3837	0.3769	2.167	0.7957	1.3461	1.0885	0.4979	0.6273	23	10	10	0	5	6	30	12	22	17	8	10	Chr6	1064786	1065720	+	--	--	hypothetical protein TEA_013118 [Camellia sinensis var. sinensis]	--	A0A4S4D9Q1_CAMSI SubName: Full=Uncharacterized protein {ECO:0000313|EMBL:THF99238.1};	--	--	PF14009.9:PADRE domain
CSS0000235	8.4298	8.5251	8.484	1.123	1.3132	0.8796	1.5732	2.4757	2.9984	4.1839	3.631	2.8301	153	148	145	20	22	18	28	48	63	84	75	58	Chr5	171406269	171409888	-	K14484 auxin-responsive protein IAA | (RefSeq) auxin-responsive protein IAA14-like (A)	ko04075: Plant hormone signal transduction	auxin-responsive protein IAA14-like [Camellia sinensis]	IAA7_ARATH RecName: Full=Auxin-responsive protein IAA7; AltName: Full=Auxin resistant 2; AltName: Full=Indoleacetic acid-induced protein 7;	A0A4S4E7Y6_CAMSI RecName: Full=Auxin-responsive protein {ECO:0000256|RuleBase:RU004549};	--	GO:0005634,nucleus; GO:0003700,DNA-binding transcription factor activity; GO:0000976,transcription regulatory region sequence-specific DNA binding; GO:0009734,auxin-activated signaling pathway; GO:0009630,gravitropism; GO:0009733,response to auxin; GO:0009753,response to jasmonic acid; GO:0009414,response to water deprivation; GO:0009611,response to wounding; GO:0003674,molecular_function; GO:014…	PF02309.19:AUX/IAA family
CSS0000237	6.2647	7.6021	7.2468	14.5165	11.2714	12.2368	6.0084	6.5278	6.8288	6.6409	9.3385	6.836	168	195	183	382	279	370	158	187	212	197	285	207	Contig1239	342621	346871	-	K00850 6-phosphofructokinase 1 [EC:2.7.1.11] | (RefSeq) ATP-dependent 6-phosphofructokinase 2 (A)	ko00010: Glycolysis / Gluconeogenesis; ko00030: Pentose phosphate pathway; ko00051: Fructose and mannose metabolism; ko00052: Galactose metabolism; ko01100: Metabolic pathways; ko01110: Biosynthesis of secondary metabolites; ko01200: Carbon metabolism; ko01230: Biosynthesis of amino acids; ko03018: RNA degradation	ATP-dependent 6-phosphofructokinase 2 [Camellia sinensis]	PFKA2_ARATH RecName: Full=ATP-dependent 6-phosphofructokinase 2 {ECO:0000255|HAMAP-Rule:MF_03186}; Short=ATP-PFK 2 {ECO:0000255|HAMAP-Rule:MF_03186}; Short=Phosphofructokinase 2 {ECO:0000255|HAMAP-Rule:MF_03186}; EC=2.7.1.11 {ECO:0000255|HAMAP-Rule:MF_03186}; AltName: Full=Phosphohexokinase 2 {ECO:0000255|HAMAP-Rule:MF_03186};	A0A4S4EDM0_CAMSI RecName: Full=ATP-dependent 6-phosphofructokinase {ECO:0000256|HAMAP-Rule:MF_03186}; Short=ATP-PFK {ECO:0000256|HAMAP-Rule:MF_03186}; Short=Phosphofructokinase {ECO:0000256|HAMAP-Rule:MF_03186}; EC=2.7.1.11 {ECO:0000256|HAMAP-Rule:MF_03186}; AltName: Full=Phosphohexokinase {ECO:0000256|HAMAP-Rule:MF_03186};	Pyrophosphate-dependent phosphofructo-1-kinase	GO:0005737,cytoplasm; GO:0005829,cytosol; GO:0003872,6-phosphofructokinase activity; GO:0005524,ATP binding; GO:0046872,metal ion binding; GO:0006002,fructose 6-phosphate metabolic process; GO:0006096,glycolytic process; GO:0003674,molecular_function; GO:0003824,catalytic activity; GO:0008443,phosphofructokinase activity; GO:0016301,kinase activity; GO:0016740,transferase activity; GO:0016772,tra…	PF00365.23:Phosphofructokinase
CSS0000238	0	0.4121	0	0	0.4271	0	0	0	0.1703	0	0	0	0	2	0	0	2	0	0	0	1	0	0	0	Chr10	40568542	40568877	+	K03327 multidrug resistance protein, MATE family | (RefSeq) hypothetical protein (A)	--	PR5-like receptor kinase [Camellia sinensis]	LRK10_WHEAT RecName: Full=Rust resistance kinase Lr10 {ECO:0000312|EMBL:AAC49629.1}; EC=2.7.11.1; AltName: Full=Probable receptor-like serine/threonine-protein kinase LRK10; Flags: Precursor;	A0A4S4EA16_CAMSI RecName: Full=Protein kinase domain-containing protein {ECO:0000259|PROSITE:PS50011};	Serine/threonine protein kinase	GO:0016021,integral component of membrane; GO:0005886,plasma membrane; GO:0005524,ATP binding; GO:0106310,protein serine kinase activity; GO:0004674,protein serine/threonine kinase activity; GO:0006468,protein phosphorylation; GO:0000166,nucleotide binding; GO:0003674,molecular_function; GO:0005488,binding; GO:0017076,purine nucleotide binding; GO:0030554,adenyl nucleotide binding; GO:0032553,rib…	--
CSS0000239	7.6289	7.1096	9.6962	11.2396	10.9765	12.6443	10.0857	6.9154	8.9755	8.176	10.207	8.5599	442	394	529	639	587	826	573	428	602	524	673	560	Chr12	133099019	133110785	-	K13094 RNA-binding protein 5/10 | (RefSeq) SUPPRESSOR OF ABI3-5 isoform X1 (A)	--	SUPPRESSOR OF ABI3-5 isoform X3 [Camellia sinensis]	SUA_ARATH RecName: Full=SUPPRESSOR OF ABI3-5 {ECO:0000312|EMBL:ADE44117.1}; AltName: Full=REQUIRED FOR SNC4-1D protein 1 {ECO:0000303|PubMed:25267732}; AltName: Full=Splicing factor SUA {ECO:0000305};	A0A4S4E2A3_CAMSI SubName: Full=Uncharacterized protein {ECO:0000313|EMBL:THG09980.1};	RNA-binding protein RBM5 and related proteins, contain G-patch and RRM domains	GO:0005634,nucleus; GO:0005681,spliceosomal complex; GO:0046872,metal ion binding; GO:0003723,RNA binding; GO:0006397,mRNA processing; GO:0000398,mRNA splicing, via spliceosome; GO:0043484,regulation of RNA splicing; GO:0003674,molecular_function; GO:0005488,binding; GO:0043167,ion binding; GO:0043169,cation binding; GO:0003676,nucleic acid binding; GO:0097159,organic cyclic compound binding; GO:…	PF00076.25:RNA recognition motif. (a.k.a. RRM, RBD, or RNP domain)
CSS0000240	86.878	73.5558	128.256	145.286	145.813	160.041	86.9995	77.0625	108.017	104.546	125.397	120.834	610	494	848	1001	945	1267	599	578	878	812	1002	958	Chr14	10558443	10561310	+	--	--	hypothetical protein TEA_008663 [Camellia sinensis var. sinensis]	--	A0A4S4E6P7_CAMSI SubName: Full=Uncharacterized protein {ECO:0000313|EMBL:THG11700.1};	--	--	--
CSS0000242	1.8228	1.0587	1.7206	0.516	0	0.0898	1.1359	2.3699	1.9244	1.7393	0.2669	2.0626	18	10	16	5	0	1	11	25	22	19	3	23	Chr14	66731677	66735053	+	K06268 serine/threonine-protein phosphatase 2B regulatory subunit | (RefSeq) calcineurin B-like protein 7 isoform X1 (A)	--	calcineurin B-like protein 7 isoform X1 [Camellia sinensis]	CNBL7_ORYSJ RecName: Full=Calcineurin B-like protein 7;	A0A7J7G4B6_CAMSI SubName: Full=Uncharacterized protein {ECO:0000313|EMBL:KAF5935387.1};	Ca2+/calmodulin-dependent protein phosphatase (calcineurin subunit B), EF-Hand superfamily protein	GO:0005886,plasma membrane; GO:0005509,calcium ion binding; GO:0019900,kinase binding; GO:0019722,calcium-mediated signaling; GO:0003674,molecular_function; GO:0005488,binding; GO:0043167,ion binding; GO:0043169,cation binding; GO:0046872,metal ion binding; GO:0005515,protein binding; GO:0019899,enzyme binding; GO:0007154,cell communication; GO:0007165,signal transduction; GO:0008150,biological_p…	PF00036.35:EF hand
CSS0000245	16.3842	16.3478	13.3699	24.6058	25.5357	24.5755	12.2528	11.6782	11.7692	20.1642	21.671	19.703	285	272	219	420	410	482	209	217	237	388	429	387	Contig186	178665	183788	-	--	--	protein HEAT-STRESS-ASSOCIATED 32 isoform X1 [Camellia sinensis]	HSA32_ARATH RecName: Full=Protein HEAT-STRESS-ASSOCIATED 32 {ECO:0000303|PubMed:16500991}; Short=Heat-stress-associated 32-kDa protein {ECO:0000303|PubMed:16500991};	A0A7J7GXW3_CAMSI SubName: Full=Uncharacterized protein {ECO:0000313|EMBL:KAF5944324.1};	--	GO:0010286,heat acclimation; GO:0010608,posttranscriptional regulation of gene expression; GO:0009408,response to heat; GO:0006950,response to stress; GO:0008150,biological_process; GO:0009266,response to temperature stimulus; GO:0009628,response to abiotic stimulus; GO:0050896,response to stimulus; GO:0008152,metabolic process; GO:0010467,gene expression; GO:0010468,regulation of gene expression…	PF02679.18:(2R)-phospho-3-sulfolactate synthase (ComA)
CSS0000246	22.5224	26.1394	25.0566	26.436	27.0875	27.2281	27.2746	34.2613	28.8932	25.4504	24.1491	22.8549	336	373	352	387	373	458	399	546	499	420	410	385	Chr1	22915554	22921025	-	K17966 transmembrane protein 70, mitochondrial | (RefSeq) uncharacterized protein LOC104000942 (A)	--	uncharacterized protein LOC114312197 [Camellia sinensis]	--	A0A4V3WRA0_CAMSI SubName: Full=Uncharacterized protein {ECO:0000313|EMBL:THG23177.1};	Uncharacterized membrane protein	GO:0016021,integral component of membrane; GO:0005575,cellular_component; GO:0016020,membrane; GO:0031224,intrinsic component of membrane; GO:0110165,cellular anatomical entity	PF06979.15:TMEM70/TMEM186/TMEM223 protein family
CSS0000247	11.9263	14.9336	13.2094	7.1739	6.8491	6.6374	13.2774	12.764	16.9438	9.1132	9.1884	7.5962	349	418	364	206	185	219	381	399	574	295	306	251	Chr7	15578872	15595174	+	K20168 TBC1 domain family member 15 | (RefSeq) TBC1 domain family member 15-like (A)	--	TBC1 domain family member 15-like isoform X3 [Camellia sinensis]	GAP22_ARATH RecName: Full=Rab GTPase-activating protein 22 {ECO:0000303|PubMed:16332933};	A0A7J7H8A4_CAMSI RecName: Full=Rab-GAP TBC domain-containing protein {ECO:0000259|PROSITE:PS50086};	Ypt/Rab-specific GTPase-activating protein GYP7 and related proteins	GO:0005634,nucleus; GO:0005777,peroxisome; GO:0005096,GTPase activator activity; GO:0006952,defense response; GO:0003674,molecular_function; GO:0008047,enzyme activator activity; GO:0030234,enzyme regulator activity; GO:0030695,GTPase regulator activity; GO:0060589,nucleoside-triphosphatase regulator activity; GO:0098772,molecular function regulator; GO:0006950,response to stress; GO:0008150,biol…	PF00566.21:Rab-GTPase-TBC domain
CSS0000248	14.8203	16.2946	16.7257	29.2031	35.134	29.344	19.1848	16.1263	21.5886	28.4267	28.5441	26.0563	271	285	288	524	593	605	344	315	457	575	594	538	Chr6	167705338	167708801	-	K17605 serine/threonine-protein phosphatase 2A activator | (RefSeq) F-box protein FBW2-like (A)	--	F-box protein SKIP1 [Camellia sinensis]	SKIP1_ARATH RecName: Full=F-box protein SKIP1; AltName: Full=SKP1-interacting partner 1;	A0A4S4D4R2_CAMSI RecName: Full=F-box domain-containing protein {ECO:0000259|Pfam:PF00646};	Leucine rich repeat proteins, some proteins contain F-box	GO:0005634,nucleus; GO:0019005,SCF ubiquitin ligase complex; GO:0016567,protein ubiquitination; GO:0031146,SCF-dependent proteasomal ubiquitin-dependent protein catabolic process; GO:0006464,cellular protein modification process; GO:0006807,nitrogen compound metabolic process; GO:0008150,biological_process; GO:0008152,metabolic process; GO:0009987,cellular process; GO:0019538,protein metabolic pr…	PF13516.9:Leucine Rich repeat
CSS0000249	14.344	14.6771	14.6654	13.6847	15.0442	12.3157	17.3511	15.9991	16.8063	10.8288	13.7438	11.4869	188	184	181	176	182	182	223	224	255	157	205	170	Chr15	72607596	72616726	+	--	--	uncharacterized protein LOC114287467 isoform X1 [Camellia sinensis]	--	A0A7J7FZR9_CAMSI SubName: Full=Uncharacterized protein {ECO:0000313|EMBL:KAF5933922.1};	Uncharacterized conserved protein	GO:0016021,integral component of membrane; GO:0005575,cellular_component; GO:0016020,membrane; GO:0031224,intrinsic component of membrane; GO:0110165,cellular anatomical entity	PF02466.22:Tim17/Tim22/Tim23/Pmp24 family
CSS0000251	4.0571	3.1812	2.7878	0.1824	0.9049	0.2646	2.3729	1.899	1.8554	1.672	0.9961	1.0568	68	51	44	3	14	5	39	34	36	31	19	20	Contig953	173362	174617	+	--	--	probable inactive patatin-like protein 9 [Camellia sinensis]	PLP9_ARATH RecName: Full=Probable inactive patatin-like protein 9; Short=AtPLP9; AltName: Full=Patatin-related phospholipase A IIIdelta; Short=pPLAIIId; AltName: Full=Phospholipase A IIIB; Short=AtPLAIIIB;	A0A4S4EAH7_CAMSI RecName: Full=Patatin {ECO:0000256|RuleBase:RU361262}; EC=3.1.1.- {ECO:0000256|RuleBase:RU361262};	Ca2+-independent phospholipase A2	GO:0016298,lipase activity; GO:0016042,lipid catabolic process; GO:0003674,molecular_function; GO:0003824,catalytic activity; GO:0016787,hydrolase activity; GO:0016788,hydrolase activity, acting on ester bonds; GO:0006629,lipid metabolic process; GO:0008150,biological_process; GO:0008152,metabolic process; GO:0009056,catabolic process; GO:0044238,primary metabolic process; GO:0071704,organic subs…	PF01734.25:Patatin-like phospholipase
CSS0000252	0	0.3553	0	0	0.046	0.0754	0	0.1193	0.1101	0	0.112	0.0752	0	8	0	0	1	2	0	3	3	0	3	2	Chr2	165682413	165683971	-	K11253 histone H3 | (RefSeq) histone H3.2 (A)	--	hypothetical protein Vadar_007592 [Vaccinium darrowii]	Y2424_ARATH RecName: Full=BTB/POZ domain-containing protein At2g24240;	A0A834HIM4_RHOSS RecName: Full=BTB domain-containing protein {ECO:0000259|PROSITE:PS50097};	SETA binding protein SB1 and related proteins, contain BTB/POZ domain	GO:0051260,protein homooligomerization; GO:0016567,protein ubiquitination; GO:0008150,biological_process; GO:0009987,cellular process; GO:0016043,cellular component organization; GO:0022607,cellular component assembly; GO:0043933,protein-containing complex subunit organization; GO:0044085,cellular component biogenesis; GO:0051259,protein complex oligomerization; GO:0065003,protein-containing comp…	PF02214.25:BTB/POZ domain
CSS0000253	37.0712	38.8515	44.3088	49.0474	50.5714	45.419	33.4605	32.2994	36.0939	43.2084	42.7955	45.4866	1227	1230	1381	1593	1545	1695	1086	1142	1383	1582	1612	1700	Chr15	117509013	117526957	-	K00863 triose/dihydroxyacetone kinase / FAD-AMP lyase (cyclizing) [EC:2.7.1.28 2.7.1.29 4.6.1.15] | (RefSeq) hypothetical protein (A)	ko00051: Fructose and mannose metabolism; ko00561: Glycerolipid metabolism; ko01100: Metabolic pathways; ko01200: Carbon metabolism	putative 3,4-dihydroxy-2-butanone kinase isoform X1 [Camellia sinensis]	DHBK_SOLLC RecName: Full=Putative 3,4-dihydroxy-2-butanone kinase; EC=2.7.1.-;	A0A7J7G126_CAMSI SubName: Full=Uncharacterized protein {ECO:0000313|EMBL:KAF5934319.1};	Dihydroxyacetone kinase/glycerone kinase	GO:0005829,cytosol; GO:0005524,ATP binding; GO:0004371,glycerone kinase activity; GO:0019563,glycerol catabolic process; GO:0016310,phosphorylation; GO:0000166,nucleotide binding; GO:0003674,molecular_function; GO:0005488,binding; GO:0017076,purine nucleotide binding; GO:0030554,adenyl nucleotide binding; GO:0032553,ribonucleotide binding; GO:0032555,purine ribonucleotide binding; GO:0032559,aden…	PF02733.20:Dak1 domain
CSS0000256	12.8181	9.4493	11.4598	0	0	0.1457	5.9772	7.3329	7.4289	2.7731	3.0324	2.0375	234	165	197	0	0	3	107	143	157	56	63	42	Chr9	18960507	18961973	-	--	--	hypothetical protein LOK49_LG08G02601 [Camellia lanceoleosa]	--	A0A5B7AXS0_DAVIN SubName: Full=Putative transcription initiation factor TFIID subunit 7-like {ECO:0000313|EMBL:MPA60905.1}; Flags: Fragment;	--	GO:0003743,translation initiation factor activity; GO:0007142,male meiosis II; GO:0003674,molecular_function; GO:0003676,nucleic acid binding; GO:0003723,RNA binding; GO:0005488,binding; GO:0008135,translation factor activity, RNA binding; GO:0045182,translation regulator activity; GO:0090079,translation regulator activity, nucleic acid binding; GO:0097159,organic cyclic compound binding; GO:1901…	--
CSS0000257	5.5217	4.6743	6.9676	4.5563	4.9044	4.6394	3.6818	3.2332	4.2966	4.2136	5.4609	5.0286	494	400	587	400	405	468	323	309	445	417	556	508	Chr5	35453407	35495072	-	K11000 callose synthase [EC:2.4.1.-] | (RefSeq) putative callose synthase 8 isoform X1 (A)	--	putative callose synthase 8 isoform X1 [Camellia sinensis]	CALS8_ARATH RecName: Full=Putative callose synthase 8; EC=2.4.1.34; AltName: Full=1,3-beta-glucan synthase; AltName: Full=Protein GLUCAN SYNTHASE-LIKE 4;	A0A4S4DF94_CAMSI RecName: Full=1,3-beta-glucan synthase {ECO:0000256|ARBA:ARBA00012589}; EC=2.4.1.34 {ECO:0000256|ARBA:ARBA00012589}; AltName: Full=1,3-beta-glucan synthase {ECO:0000256|ARBA:ARBA00032165};	1,3-beta-glucan synthase/callose synthase catalytic subunit	GO:0000148,1,3-beta-D-glucan synthase complex; GO:0016021,integral component of membrane; GO:0005886,plasma membrane; GO:0003843,1,3-beta-D-glucan synthase activity; GO:0046527,glucosyltransferase activity; GO:0006075,(1->3)-beta-D-glucan biosynthetic process; GO:0071555,cell wall organization; GO:0008360,regulation of cell shape; GO:0003674,molecular_function; GO:0003824,catalytic activity; GO:0…	PF02364.18:1,3-beta-glucan synthase component
CSS0000258	0	0	0	0	0	0	0	0	0.0173	0	0	0	0	0	0	0	0	0	0	0	1	0	0	0	Chr8	144764845	144780678	-	K13420 LRR receptor-like serine/threonine-protein kinase FLS2 [EC:2.7.11.1] | (RefSeq) probable LRR receptor-like serine/threonine-protein kinase At3g47570 (A)	ko04016: MAPK signaling pathway - plant; ko04626: Plant-pathogen interaction	LRR receptor-like serine/threonine-protein kinase FLS2 [Camellia lanceoleosa]	Y3475_ARATH RecName: Full=Probable LRR receptor-like serine/threonine-protein kinase At3g47570; EC=2.7.11.1; Flags: Precursor;	A0A4S4EGI5_CAMSI RecName: Full=Protein kinase domain-containing protein {ECO:0000259|PROSITE:PS50011};	--	GO:0016021,integral component of membrane; GO:0005886,plasma membrane; GO:0005524,ATP binding; GO:0106310,protein serine kinase activity; GO:0004674,protein serine/threonine kinase activity; GO:0006468,protein phosphorylation; GO:0000166,nucleotide binding; GO:0003674,molecular_function; GO:0005488,binding; GO:0017076,purine nucleotide binding; GO:0030554,adenyl nucleotide binding; GO:0032553,rib…	PF13855.9:Leucine rich repeat
CSS0000259	7.4381	7.0693	7.6454	6.1207	6.7224	6.3852	6.1656	7.8939	6.1846	6.9398	5.9766	6.7281	187	170	181	151	156	181	152	212	180	193	171	191	Chr7	4848596	4856566	-	K12735 peptidyl-prolyl cis-trans isomerase-like 4 [EC:5.2.1.8] | (RefSeq) LOW QUALITY PROTEIN: peptidyl-prolyl cis-trans isomerase CYP59 (A)	--	Peptidyl-prolyl cis-trans isomerase CYP59 [Camellia lanceoleosa]	CYP59_ARATH RecName: Full=Peptidyl-prolyl cis-trans isomerase CYP59; Short=AtCYP59; Short=PPIase CYP59; EC=5.2.1.8; AltName: Full=Cyclophilin-59;	A0A4V6RYP0_CAMSI RecName: Full=Peptidyl-prolyl cis-trans isomerase {ECO:0000256|RuleBase:RU365081}; Short=PPIase {ECO:0000256|RuleBase:RU365081}; EC=5.2.1.8 {ECO:0000256|RuleBase:RU365081};	Predicted peptidyl prolyl cis-trans isomerase	GO:0005634,nucleus; GO:0003755,peptidyl-prolyl cis-trans isomerase activity; GO:0003723,RNA binding; GO:0008270,zinc ion binding; GO:0000413,protein peptidyl-prolyl isomerization; GO:1901407,regulation of phosphorylation of RNA polymerase II C-terminal domain; GO:0003674,molecular_function; GO:0003824,catalytic activity; GO:0016853,isomerase activity; GO:0016859,cis-trans isomerase activity; GO:0…	PF00160.24:Cyclophilin type peptidyl-prolyl cis-trans isomerase/CLD
CSS0000260	29.6682	34.8986	28.1673	23.6216	25.2934	26.9951	36.2245	33.9416	35.0179	30.63	27.1275	27.637	887	998	793	693	698	910	1062	1084	1212	1013	923	933	Chr6	17524690	17529054	+	K00033 6-phosphogluconate dehydrogenase [EC:1.1.1.44 1.1.1.343] | (RefSeq) LOW QUALITY PROTEIN: 6-phosphogluconate dehydrogenase, decarboxylating 1-like (A)	ko00030: Pentose phosphate pathway; ko00480: Glutathione metabolism; ko01100: Metabolic pathways; ko01110: Biosynthesis of secondary metabolites; ko01200: Carbon metabolism	hypothetical protein HYC85_015620 [Camellia sinensis]	6PGD2_ARATH RecName: Full=6-phosphogluconate dehydrogenase, decarboxylating 2 {ECO:0000305}; EC=1.1.1.44 {ECO:0000269|PubMed:26941195};	A0A7J7GX89_CAMSI RecName: Full=6-phosphogluconate dehydrogenase, decarboxylating {ECO:0000256|PIRNR:PIRNR000109, ECO:0000256|RuleBase:RU000485}; EC=1.1.1.44 {ECO:0000256|PIRNR:PIRNR000109, ECO:0000256|RuleBase:RU000485};	6-phosphogluconate dehydrogenase	GO:0009570,chloroplast stroma; GO:0005829,cytosol; GO:0005777,peroxisome; GO:0099503,secretory vesicle; GO:0050661,NADP binding; GO:0004616,phosphogluconate dehydrogenase (decarboxylating) activity; GO:0046177,D-gluconate catabolic process; GO:0080173,male-female gamete recognition during double fertilization forming a zygote and endosperm; GO:0009051,pentose-phosphate shunt, oxidative branch; GO…	PF00393.22:6-phosphogluconate dehydrogenase, C-terminal domain
CSS0000262	0.2794	0.5426	0.7207	2.2375	0.7352	1.5578	0.6514	1.1585	1.069	0.6496	1.7539	1.697	7	13	17	55	17	44	16	31	31	18	50	48	Chr7	56646372	56679311	+	K23788 transmembrane E3 ubiquitin-protein ligase [EC:2.3.2.27] | (RefSeq) transmembrane E3 ubiquitin-protein ligase FLY2-like (A)	--	transmembrane E3 ubiquitin-protein ligase FLY2-like [Camellia sinensis]	FLY2_ARATH RecName: Full=Transmembrane E3 ubiquitin-protein ligase FLY2 {ECO:0000305}; EC=2.3.2.27 {ECO:0000305}; AltName: Full=Protein FLYING SAUCER 2 {ECO:0000303|PubMed:23482858}; AltName: Full=RING-type E3 ubiquitin transferase FLY2 {ECO:0000305}; Flags: Precursor;	A0A7J7H5Q2_CAMSI RecName: Full=RING-type domain-containing protein {ECO:0000259|PROSITE:PS50089};	Predicted E3 ubiquitin ligase	GO:0012505,endomembrane system; GO:0016021,integral component of membrane; GO:0046872,metal ion binding; GO:0004842,ubiquitin-protein transferase activity; GO:0009827,plant-type cell wall modification; GO:0003674,molecular_function; GO:0005488,binding; GO:0043167,ion binding; GO:0043169,cation binding; GO:0003824,catalytic activity; GO:0016740,transferase activity; GO:0019787,ubiquitin-like prote…	PF13639.9:Ring finger domain
CSS0000263	0	0.6722	0	0	0	0	0	0	0	0	0	0	0	3	0	0	0	0	0	0	0	0	0	0	Chr10	155518594	155519211	+	K06276 3-phosphoinositide dependent protein kinase-1 [EC:2.7.11.1] | (RefSeq) 3-phosphoinositide-dependent protein kinase 2 isoform X1 (A)	--	3-phosphoinositide-dependent protein kinase 1-like isoform X4 [Camellia sinensis]	PDPK1_ARATH RecName: Full=3-phosphoinositide-dependent protein kinase 1; Short=AtPDK1; EC=2.7.11.1;	A0A7J7GQH1_CAMSI RecName: Full=Protein kinase domain-containing protein {ECO:0000259|PROSITE:PS50011};	3-phosphoinositide-dependent protein kinase (PDK1)	GO:0005737,cytoplasm; GO:0016020,membrane; GO:0005524,ATP binding; GO:0016301,kinase activity; GO:0070300,phosphatidic acid binding; GO:0035091,phosphatidylinositol binding; GO:0004672,protein kinase activity; GO:0106310,protein serine kinase activity; GO:0004674,protein serine/threonine kinase activity; GO:0035556,intracellular signal transduction; GO:0018105,peptidyl-serine phosphorylation; GO:…	PF00069.28:Protein kinase domain
CSS0000264	0.3368	0.5722	0.1341	0.0429	0.2281	0.5228	0.8158	0.9853	0.8365	0.7612	0.7029	0.5966	8	13	3	1	5	14	19	25	23	20	19	16	Chr5	136834443	136836641	-	K20667 beta-amyrin 28-monooxygenase [EC:1.14.14.126] | (RefSeq) beta-amyrin 28-monooxygenase-like (A)	--	hypothetical protein HYC85_012253 [Camellia sinensis]	C7A15_VITVI RecName: Full=Beta-amyrin 28-monooxygenase {ECO:0000305}; EC=1.14.14.126 {ECO:0000269|PubMed:22039103}; AltName: Full=Beta-amyrin 28-oxidase {ECO:0000305}; AltName: Full=Cytochrome P450 716A15 {ECO:0000303|PubMed:22039103}; Short=VvCYP716A15 {ECO:0000303|PubMed:22039103};	A0A7J7HBF1_CAMSI SubName: Full=Uncharacterized protein {ECO:0000313|EMBL:KAF5950260.1};	Cytochrome P450 CYP4/CYP19/CYP26 subfamilies	GO:0016021,integral component of membrane; GO:0020037,heme binding; GO:0005506,iron ion binding; GO:0004497,monooxygenase activity; GO:0016491,oxidoreductase activity; GO:0016709,oxidoreductase activity, acting on paired donors, with incorporation or reduction of molecular oxygen, NAD(P)H as one donor, and incorporation of one atom of oxygen; GO:0102374,ursolic aldehyde 28-monooxygenase activity;…	PF00067.25:Cytochrome P450
CSS0000265	0	0	0	0	0.1001	0	0	0	0	0	0	0	0	0	0	0	1	0	0	0	0	0	0	0	Chr8	67675108	67676120	-	K00286 pyrroline-5-carboxylate reductase [EC:1.5.1.2] | (RefSeq) uncharacterized protein LOC114261261 (A)	ko00330: Arginine and proline metabolism; ko01100: Metabolic pathways; ko01110: Biosynthesis of secondary metabolites; ko01230: Biosynthesis of amino acids	uncharacterized protein LOC114265592 isoform X1 [Camellia sinensis]	--	A0A7J7FXJ0_CAMSI RecName: Full=PMD domain-containing protein {ECO:0000259|Pfam:PF10536};	--	GO:0010073,meristem maintenance; GO:0008150,biological_process; GO:0009888,tissue development; GO:0032501,multicellular organismal process; GO:0032502,developmental process; GO:0048507,meristem development; GO:0048856,anatomical structure development	PF05132.17:RNA polymerase III RPC4
CSS0000266	0.3109	0.6501	0	4.7528	2.358	2.2061	1.9025	2.3285	0.2686	2.2486	1.366	1.9275	1	2	0	15	7	8	6	8	1	8	5	7	Chr1	188048174	188049663	-	K10523 speckle-type POZ protein | (RefSeq) BTB/POZ and MATH domain-containing protein 4-like (A)	--	hypothetical protein HYC85_000328 [Camellia sinensis]	BPM4_ARATH RecName: Full=BTB/POZ and MATH domain-containing protein 4; AltName: Full=Protein BTB-POZ AND MATH DOMAIN 4; Short=AtBPM4;	A0A7J7I2G0_CAMSI SubName: Full=Uncharacterized protein {ECO:0000313|EMBL:KAF5959119.1};	Speckle-type POZ protein SPOP and related proteins with TRAF, MATH and BTB/POZ domains	GO:0005829,cytosol; GO:0071472,cellular response to salt stress; GO:0042631,cellular response to water deprivation; GO:0016567,protein ubiquitination; GO:0006970,response to osmotic stress; GO:0006950,response to stress; GO:0008150,biological_process; GO:0009628,response to abiotic stimulus; GO:0009651,response to salt stress; GO:0009987,cellular process; GO:0033554,cellular response to stress; G…	--
CSS0000267	2.4453	1.9174	5.987	4.7762	9.1986	9.5786	6.2342	7.2488	5.222	4.7281	5.0136	4.3913	36	27	83	69	125	159	90	114	89	77	84	73	Chr9	52135748	52143330	-	K03246 translation initiation factor 3 subunit I | (RefSeq) eukaryotic translation initiation factor 3 subunit I-like isoform X1 (A)	--	eukaryotic translation initiation factor 3 subunit I-like isoform X3 [Camellia sinensis]	EIF3I_ARATH RecName: Full=Eukaryotic translation initiation factor 3 subunit I {ECO:0000255|HAMAP-Rule:MF_03008}; Short=eIF3i {ECO:0000255|HAMAP-Rule:MF_03008}; AltName: Full=Eukaryotic translation initiation factor 3 subunit 2 {ECO:0000255|HAMAP-Rule:MF_03008}; AltName: Full=TGF-beta receptor-interacting protein 1; Short=TRIP-1; AltName: Full=eIF-3-beta {ECO:0000255|HAMAP-Rule:MF_03008}; AltName…	A0A7J0DHY1_9ERIC RecName: Full=Eukaryotic translation initiation factor 3 subunit I {ECO:0000256|HAMAP-Rule:MF_03008}; Short=eIF3i {ECO:0000256|HAMAP-Rule:MF_03008};	Translation initiation factor 3, subunit i (eIF-3i)/TGF-beta receptor-interacting protein (TRIP-1)	GO:0080008,Cul4-RING E3 ubiquitin ligase complex; GO:0016282,eukaryotic 43S preinitiation complex; GO:0033290,eukaryotic 48S preinitiation complex; GO:0071541,eukaryotic translation initiation factor 3 complex, eIF3m; GO:0003723,RNA binding; GO:0003743,translation initiation factor activity; GO:0002183,cytoplasmic translational initiation; GO:0001732,formation of cytoplasmic translation initiatio…	PF00400.35:WD domain, G-beta repeat
CSS0000268	0.0728	0	0	1.3728	1.7356	1.4854	0	0.0341	0	0.4937	0.4799	0.1935	2	0	0	37	44	46	0	1	0	15	15	6	Chr11	65681938	65692972	-	K09843 (+)-abscisic acid 8'-hydroxylase [EC:1.14.14.137] | (RefSeq) abscisic acid 8'-hydroxylase 2 (A)	ko00906: Carotenoid biosynthesis; ko01110: Biosynthesis of secondary metabolites	ABA 8'-hydroxylase [Camellia sinensis]	ABAH2_ARATH RecName: Full=Abscisic acid 8'-hydroxylase 2; Short=ABA 8'-hydroxylase 2; EC=1.14.14.137 {ECO:0000250|UniProtKB:Q949P1}; AltName: Full=Cytochrome P450 707A2;	A0A2H4X2V1_CAMSI SubName: Full=ABA 8'-hydroxylase {ECO:0000313|EMBL:AUD40392.1};	Cytochrome P450 CYP4/CYP19/CYP26 subfamilies	GO:0016021,integral component of membrane; GO:0010295,(+)-abscisic acid 8'-hydroxylase activity; GO:0020037,heme binding; GO:0005506,iron ion binding; GO:0004497,monooxygenase activity; GO:0016491,oxidoreductase activity; GO:0046345,abscisic acid catabolic process; GO:0009687,abscisic acid metabolic process; GO:0048838,release of seed from dormancy; GO:0010114,response to red light; GO:0009639,re…	PF00067.25:Cytochrome P450
CSS0000270	1.3702	2.0055	1.9401	6.0974	5.6905	5.8736	1.8631	1.753	1.1441	2.6012	3.5719	3.0741	30	42	40	131	115	145	40	41	29	63	89	76	Chr4	13577757	13581770	+	--	--	uncharacterized protein At1g01500-like [Camellia sinensis]	Y1015_ARATH RecName: Full=Uncharacterized protein At1g01500;	A0A7J7HUQ6_CAMSI SubName: Full=Uncharacterized protein {ECO:0000313|EMBL:KAF5955806.1};	--	GO:0016021,integral component of membrane; GO:0004617,phosphoglycerate dehydrogenase activity; GO:0003674,molecular_function; GO:0003824,catalytic activity; GO:0016491,oxidoreductase activity; GO:0016614,oxidoreductase activity, acting on CH-OH group of donors; GO:0016616,oxidoreductase activity, acting on the CH-OH group of donors, NAD or NADP as acceptor; GO:0005575,cellular_component; GO:00160…	--
CSS0000271	3.653	3.7366	3.8235	2.6246	2.2778	2.8669	3.7253	2.78	3.4279	3.041	3.1175	2.9558	139	136	137	98	80	123	139	113	151	128	135	127	Chr4	56783133	56786268	-	K05391 cyclic nucleotide gated channel, plant | (RefSeq) cyclic nucleotide-gated ion channel 1-like (A)	ko04626: Plant-pathogen interaction	Wall-associated receptor kinase 2 [Camellia lanceoleosa]	WAK2_ARATH RecName: Full=Wall-associated receptor kinase 2; EC=2.7.11.-; Flags: Precursor;	A0A4V6RYA9_CAMSI RecName: Full=Protein kinase domain-containing protein {ECO:0000259|PROSITE:PS50011};	--	GO:0016021,integral component of membrane; GO:0005634,nucleus; GO:0005886,plasma membrane; GO:0005524,ATP binding; GO:0005509,calcium ion binding; GO:0030247,polysaccharide binding; GO:0106310,protein serine kinase activity; GO:0004674,protein serine/threonine kinase activity; GO:0007166,cell surface receptor signaling pathway; GO:0009992,cellular water homeostasis; GO:0009311,oligosaccharide met…	PF00069.28:Protein kinase domain
CSS0000272	0.8491	0.3551	0.7213	1.3844	2.2077	2.8615	0.1732	0.6359	0.1467	0.4605	1.3429	1.3535	5	2	4	8	12	19	1	4	1	3	9	9	Contig979	36795	39458	+	--	--	hypothetical protein TEA_007251 [Camellia sinensis var. sinensis]	--	A0A4S4ER68_CAMSI SubName: Full=Uncharacterized protein {ECO:0000313|EMBL:THG18922.1};	--	GO:0051177,meiotic sister chromatid cohesion; GO:0007131,reciprocal meiotic recombination; GO:0000003,reproduction; GO:0000280,nuclear division; GO:0000819,sister chromatid segregation; GO:0006996,organelle organization; GO:0007049,cell cycle; GO:0007059,chromosome segregation; GO:0007062,sister chromatid cohesion; GO:0007135,meiosis II; GO:0008150,biological_process; GO:0009987,cellular process;…	--
CSS0000273	2.4239	1.436	2.8029	8.2339	7.0028	5.6849	2.3346	2.017	2.7219	3.2138	3.7628	3.053	90	51	98	300	240	238	85	80	117	132	159	128	Chr4	7402406	7407482	+	K15333 tRNA guanosine-2'-O-methyltransferase [EC:2.1.1.34] | (RefSeq) uncharacterized protein LOC104224633 (A)	--	CO(2)-response secreted protease-like [Camellia sinensis]	CRSP_ARATH RecName: Full=CO(2)-response secreted protease {ECO:0000303|PubMed:25043023}; AltName: Full=Subtilisin-like serine protease {ECO:0000303|PubMed:25043023}; Short=AtSBT5.2 {ECO:0000303|PubMed:25043023}; AltName: Full=Tripeptidyl-peptidase II {ECO:0000255|PROSITE-ProRule:PRU10081}; EC=3.4.14.10 {ECO:0000255|PROSITE-ProRule:PRU10081}; Flags: Precursor;	A0A4S4E3X5_CAMSI SubName: Full=Uncharacterized protein {ECO:0000313|EMBL:THG10632.1};	--	GO:0048046,apoplast; GO:0004252,serine-type endopeptidase activity; GO:0008236,serine-type peptidase activity; GO:0008240,tripeptidyl-peptidase activity; GO:1900425,negative regulation of defense response to bacterium; GO:2000122,negative regulation of stomatal complex development; GO:0006508,proteolysis; GO:2000038,regulation of stomatal complex development; GO:0010037,response to carbon dioxide…	PF00082.25:Subtilase family
CSS0000274	0.6384	0.3482	1.9454	2.7437	2.4959	1.5509	0.5378	0.6236	0.9351	0.8531	1.4146	1.057	23	12	66	97	83	63	19	24	39	34	58	43	Chr2	134666902	134676474	-	K01887 arginyl-tRNA synthetase [EC:6.1.1.19] | (RefSeq) arginine--tRNA ligase, chloroplastic/mitochondrial-like (A)	ko00970: Aminoacyl-tRNA biosynthesis	hypothetical protein LOK49_LG13G00714 [Camellia lanceoleosa]	SYRM_ARATH RecName: Full=Arginine--tRNA ligase, chloroplastic/mitochondrial {ECO:0000305}; EC=6.1.1.19 {ECO:0000305}; AltName: Full=Arginyl-tRNA synthetase {ECO:0000305}; Short=ArgRS {ECO:0000305}; AltName: Full=Protein EMBRYO DEFECTIVE 1027 {ECO:0000303|PubMed:16297076}; Flags: Precursor;	V5RAL0_CAMSI RecName: Full=Arginine--tRNA ligase {ECO:0000256|ARBA:ARBA00012837}; EC=6.1.1.19 {ECO:0000256|ARBA:ARBA00012837}; AltName: Full=Arginyl-tRNA synthetase {ECO:0000256|ARBA:ARBA00033033};	Arginyl-tRNA synthetase	GO:0009507,chloroplast; GO:0009570,chloroplast stroma; GO:0005829,cytosol; GO:0005739,mitochondrion; GO:0004814,arginine-tRNA ligase activity; GO:0005524,ATP binding; GO:0006420,arginyl-tRNA aminoacylation; GO:0009793,embryo development ending in seed dormancy; GO:0003674,molecular_function; GO:0003824,catalytic activity; GO:0004812,aminoacyl-tRNA ligase activity; GO:0016874,ligase activity; GO:0…	PF00750.22:tRNA synthetases class I (R)
CSS0000275	0.6705	0.4284	0.1187	0.4935	0.2421	0.2643	0.3039	0	0.1931	0.6061	0.1964	0.033	18	11	3	13	6	8	8	0	6	18	6	1	Chr4	194696506	194702621	-	K24139 auxin efflux carrier family protein | (RefSeq) protein PIN-LIKES 6-like isoform X1 (A)	--	hypothetical protein HYC85_006269 [Camellia sinensis]	PILS6_ARATH RecName: Full=Protein PIN-LIKES 6 {ECO:0000303|PubMed:22504182}; AltName: Full=Auxin efflux carrier-like protein 6 {ECO:0000303|PubMed:22504182};	A0A7J7HKN9_CAMSI SubName: Full=Uncharacterized protein {ECO:0000313|EMBL:KAF5953413.1};	Predicted membrane protein	GO:0005789,endoplasmic reticulum membrane; GO:0016021,integral component of membrane; GO:0009734,auxin-activated signaling pathway; GO:0080162,intracellular auxin transport; GO:0009733,response to auxin; GO:0007154,cell communication; GO:0007165,signal transduction; GO:0008150,biological_process; GO:0009719,response to endogenous stimulus; GO:0009725,response to hormone; GO:0009755,hormone-mediat…	PF03547.21:Membrane transport protein
CSS0000276	0	0	0	0.4648	0.2965	1.1327	0.3721	0	0	0	0.5611	0	0	0	0	5	3	14	4	0	0	0	7	0	Chr2	158412605	158418588	+	K20628 expansin | (RefSeq) expansin-B3-like (A)	--	expansin-like B1 [Camellia sinensis]	EXLB1_ARATH RecName: Full=Expansin-like B1; Short=At-EXPR1; Short=AtEXLB1; Short=AtEXPR1; AltName: Full=Ath-ExpBeta-3.1; Flags: Precursor;	A0A7J7GSE5_CAMSI SubName: Full=Uncharacterized protein {ECO:0000313|EMBL:KAF5942851.1};	--	GO:0005576,extracellular region; GO:0009653,anatomical structure morphogenesis; GO:0019953,sexual reproduction; GO:0008150,biological_process; GO:0032502,developmental process; GO:0048856,anatomical structure development; GO:0000003,reproduction; GO:0022414,reproductive process; GO:0044703,multi-organism reproductive process; GO:0051704,multi-organism process; GO:0005575,cellular_component; GO:01…	PF01357.24:Expansin C-terminal domain
CSS0000277	4.9856	6.543	7.8477	5.0086	3.8307	4.9862	9.6997	9.2681	12.2173	6.8723	4.5983	7.5466	141	177	209	139	100	159	269	280	400	215	148	241	Chr3	58538866	58544165	+	K17506 protein phosphatase 1L [EC:3.1.3.16] | (RefSeq) probable protein phosphatase 2C 59 isoform X1 (A)	--	hypothetical protein HYC85_010067 [Camellia sinensis]	P2C73_ARATH RecName: Full=Probable protein phosphatase 2C 73; Short=AtPP2C73; EC=3.1.3.16; AltName: Full=AtPPC6;7;	A0A7J7HH14_CAMSI RecName: Full=PPM-type phosphatase domain-containing protein {ECO:0000259|PROSITE:PS51746};	Serine/threonine protein phosphatase	GO:0005886,plasma membrane; GO:0046872,metal ion binding; GO:0017018,myosin phosphatase activity; GO:0004722,protein serine/threonine phosphatase activity; GO:0009819,drought recovery; GO:0000226,microtubule cytoskeleton organization; GO:0045926,negative regulation of growth; GO:0035970,peptidyl-threonine dephosphorylation; GO:0006470,protein dephosphorylation; GO:0003674,molecular_function; GO:0…	PF00481.24:Protein phosphatase 2C
CSS0000278	15.805	19.9895	20.059	42.9769	37.8375	33.7102	16.1963	18.9093	19.9793	27.53	27.0305	30.93	205	248	245	547	453	493	206	262	300	395	399	453	Chr3	23891161	23895810	-	K07955 ADP-ribosylation factor-like protein 8 | (RefSeq) ADP-ribosylation factor-like protein 8a (A)	--	ADP-ribosylation factor-like protein 8a [Camellia sinensis]	ARL8A_ARATH RecName: Full=ADP-ribosylation factor-like protein 8a {ECO:0000303|PubMed:22174675}; Short=AtARL8a {ECO:0000303|PubMed:22174675}; AltName: Full=ADP-ribosylation factor-like A1C {ECO:0000303|PubMed:12644670}; Short=AtARLA1C {ECO:0000303|PubMed:12644670};	A0A4V3WP06_CAMSI SubName: Full=Uncharacterized protein {ECO:0000313|EMBL:THG14557.1};	GTP-binding ADP-ribosylation factor-like protein	GO:0005737,cytoplasm; GO:0005794,Golgi apparatus; GO:0031902,late endosome membrane; GO:0005765,lysosomal membrane; GO:0005634,nucleus; GO:0000325,plant-type vacuole; GO:0005886,plasma membrane; GO:0009506,plasmodesma; GO:0005819,spindle; GO:0005525,GTP binding; GO:0003924,GTPase activity; GO:0007049,cell cycle; GO:0051301,cell division; GO:0007059,chromosome segregation; GO:0051607,defense respo…	PF00025.24:ADP-ribosylation factor family
CSS0000280	12.0897	14.2193	10.0066	8.9685	6.8378	6.938	15.6831	17.2259	16.2024	8.5183	10.7795	7.479	136	153	106	99	71	88	173	207	211	106	138	95	Chr8	44029473	44043438	+	K23166 optic atrophy 3 protein | (RefSeq) OPA3-like protein (A)	--	OPA3-like protein [Camellia sinensis]	--	A0A7J7GWE9_CAMSI SubName: Full=Uncharacterized protein {ECO:0000313|EMBL:KAF5943846.1};	Predicted coiled-coil protein	--	PF07047.15:Optic atrophy 3 protein (OPA3)
CSS0000281	224.658	217.319	206.109	180.637	180.981	179.022	194.9	178.036	165.863	170.272	163.577	167.312	5526	5113	4774	4360	4109	4965	4701	4678	4723	4633	4579	4647	Chr15	41904880	41908633	-	K08054 calnexin | (RefSeq) calnexin homolog (A)	ko04141: Protein processing in endoplasmic reticulum; ko04145: Phagosome	calnexin homolog [Camellia sinensis]	CALX_SOYBN RecName: Full=Calnexin homolog; Flags: Precursor;	A0A7J7FW79_CAMSI SubName: Full=Uncharacterized protein {ECO:0000313|EMBL:KAF5932653.1};	Calnexin	GO:0005789,endoplasmic reticulum membrane; GO:0016021,integral component of membrane; GO:0005509,calcium ion binding; GO:0030246,carbohydrate binding; GO:0051082,unfolded protein binding; GO:0006457,protein folding; GO:0030433,ubiquitin-dependent ERAD pathway; GO:0003674,molecular_function; GO:0005488,binding; GO:0043167,ion binding; GO:0043169,cation binding; GO:0046872,metal ion binding; GO:000…	PF00262.21:Calreticulin family
CSS0000283	1.0398	1.4796	1.4109	2.3841	1.5019	1.998	1.296	1.8115	1.5468	1.2794	1.3451	1.151	36	49	46	81	48	78	44	67	62	49	53	45	Chr1	47182170	47184555	+	K22262 WD repeat and FYVE domain-containing protein 3 | (RefSeq) protein SPIRRIG (A)	--	hypothetical protein HYC85_000924 [Camellia sinensis]	PP172_ARATH RecName: Full=Pentatricopeptide repeat-containing protein At2g27610;	A0A7J7I4K4_CAMSI RecName: Full=DYW_deaminase domain-containing protein {ECO:0000259|Pfam:PF14432};	FOG: PPR repeat	GO:0043231,intracellular membrane-bounded organelle; GO:0003723,RNA binding; GO:0008270,zinc ion binding; GO:0009451,RNA modification; GO:0003674,molecular_function; GO:0003676,nucleic acid binding; GO:0005488,binding; GO:0097159,organic cyclic compound binding; GO:1901363,heterocyclic compound binding; GO:0043167,ion binding; GO:0043169,cation binding; GO:0046872,metal ion binding; GO:0046914,tr…	PF13041.9:PPR repeat family
CSS0000284	0.3449	0	0	0.3515	0	0.6118	0	0	0.298	0	0	1.2219	1	0	0	1	0	2	0	0	1	0	0	4	Chr8	39226529	39226720	+	--	--	--	--	--	--	--	--
CSS0000285	7.5658	10.2936	11.4464	4.1191	4.9405	3.6768	19.0246	15.7175	18.6215	8.1512	7.832	8.2607	73	95	104	39	44	40	180	162	208	87	86	90	Chr9	152993150	152998918	-	--	--	NEP1-interacting protein 1-like isoform X1 [Camellia sinensis]	NIP1_ARATH RecName: Full=NEP1-interacting protein 1; AltName: Full=RING-H2 finger protein ATL26;	A0A4S4EQL5_CAMSI SubName: Full=Uncharacterized protein {ECO:0000313|EMBL:THG18644.1};	FOG: Predicted E3 ubiquitin ligase	GO:0009535,chloroplast thylakoid membrane; GO:0016021,integral component of membrane; GO:0046872,metal ion binding; GO:0003674,molecular_function; GO:0005488,binding; GO:0043167,ion binding; GO:0043169,cation binding; GO:0005575,cellular_component; GO:0005622,intracellular anatomical structure; GO:0005737,cytoplasm; GO:0009507,chloroplast; GO:0009534,chloroplast thylakoid; GO:0009536,plastid; GO:…	PF13441.9:YMGG-like Gly-zipper
CSS0000286	0	0.1447	0	0	0	0.2455	0	0	0	0.1251	0	0	0	2	0	0	0	4	0	0	0	2	0	0	Chr9	31364121	31366187	+	K17605 serine/threonine-protein phosphatase 2A activator | (RefSeq) serine/threonine-protein phosphatase 2A activator 2-like isoform X1 (A)	--	F-box/LRR-repeat protein At3g48880-like [Camellia sinensis]	FBL53_ARATH RecName: Full=F-box/LRR-repeat protein At3g48880;	A0A4S4D2J3_CAMSI SubName: Full=Uncharacterized protein {ECO:0000313|EMBL:THF96378.1};	Leucine rich repeat proteins, some proteins contain F-box	GO:1905761,SCF ubiquitin ligase complex binding; GO:0050829,defense response to Gram-negative bacterium; GO:0003674,molecular_function; GO:0005488,binding; GO:0044877,protein-containing complex binding; GO:0006950,response to stress; GO:0006952,defense response; GO:0008150,biological_process; GO:0009605,response to external stimulus; GO:0009607,response to biotic stimulus; GO:0009617,response to …	--
CSS0000287	0.2615	0	0.0793	0	0.1619	0.2319	0.0381	0.2448	0.1291	0.1688	0.0985	0.6285	7	0	2	0	4	7	1	7	4	5	3	19	Chr1	203889318	203891090	+	K17964 leucine-rich PPR motif-containing protein, mitochondrial | (Kazusa) Lj6g3v1392610.1; - (A)	--	pentatricopeptide repeat-containing protein At5g38730 isoform X1 [Camellia sinensis]	PP404_ARATH RecName: Full=Pentatricopeptide repeat-containing protein At5g38730;	A0A7J7IA74_CAMSI SubName: Full=Uncharacterized protein {ECO:0000313|EMBL:KAF5961416.1};	FOG: PPR repeat	--	PF13041.9:PPR repeat family
CSS0000288	14.2782	15.9861	20.3245	26.9342	29.8407	29.8173	20.7568	16.3997	15.4828	24.5335	24.0248	22.4201	141	151	189	261	272	332	201	173	177	268	270	250	Chr12	64048636	64054928	-	--	--	uncharacterized protein LOC114281834 isoform X2 [Camellia sinensis]	--	A0A8J4VB74_9ROSI SubName: Full=Uncharacterized protein {ECO:0000313|EMBL:KAF3951477.1};	--	--	--
CSS0000289	0	0	0	0.0481	0	0.0418	0	0	0.0407	0.0426	0	0.1253	0	0	0	1	0	1	0	0	1	1	0	3	Chr7	53672102	53675246	+	--	--	pentatricopeptide repeat-containing protein At2g20710, mitochondrial-like [Camellia sinensis]	PP166_ARATH RecName: Full=Pentatricopeptide repeat-containing protein At2g20710, mitochondrial; Flags: Precursor;	A0A4S4EBS8_CAMSI SubName: Full=Uncharacterized protein {ECO:0000313|EMBL:THG13668.1};	FOG: PPR repeat	GO:0005739,mitochondrion; GO:0005575,cellular_component; GO:0005622,intracellular anatomical structure; GO:0005737,cytoplasm; GO:0043226,organelle; GO:0043227,membrane-bounded organelle; GO:0043229,intracellular organelle; GO:0043231,intracellular membrane-bounded organelle; GO:0110165,cellular anatomical entity	PF01535.23:PPR repeat
CSS0000290	0	0	0	0.0388	0	0	0	0	0	0	0	0	0	0	0	1	0	0	0	0	0	0	0	0	Chr5	188826156	188827967	+	K18417 ERI1 exoribonuclease 2 [EC:3.1.-.-] | (RefSeq) uncharacterized protein LOC114311923 (A)	--	hypothetical protein HYC85_030780 [Camellia sinensis]	--	A0A7J7G1R5_CAMSI RecName: Full=SWIM-type domain-containing protein {ECO:0000259|PROSITE:PS50966};	--	GO:0008270,zinc ion binding; GO:0003674,molecular_function; GO:0005488,binding; GO:0043167,ion binding; GO:0043169,cation binding; GO:0046872,metal ion binding; GO:0046914,transition metal ion binding	PF10551.12:MULE transposase domain
CSS0000293	0	0	0.0708	0	0	0	0.3397	0.0624	0.2302	0	0	0	0	0	1	0	0	0	5	1	4	0	0	0	Chr7	41865125	41867139	-	K00857 thymidine kinase [EC:2.7.1.21] | (RefSeq) thymidine kinase a-like (A)	ko00240: Pyrimidine metabolism; ko01100: Metabolic pathways; ko01232: Nucleotide metabolism	thymidine kinase a-like [Camellia sinensis]	KITHA_ARATH RecName: Full=Thymidine kinase a {ECO:0000303|PubMed:22897443}; Short=AtTK1a {ECO:0000303|PubMed:22897443}; EC=2.7.1.21 {ECO:0000269|PubMed:22897443, ECO:0000269|PubMed:23351158};	A0A4S4EZH2_CAMSI RecName: Full=Thymidine kinase {ECO:0000256|ARBA:ARBA00012118, ECO:0000256|RuleBase:RU000544}; EC=2.7.1.21 {ECO:0000256|ARBA:ARBA00012118, ECO:0000256|RuleBase:RU000544};	Thymidine kinase	GO:0005737,cytoplasm; GO:0005524,ATP binding; GO:0042802,identical protein binding; GO:0046872,metal ion binding; GO:0004797,thymidine kinase activity; GO:0071897,DNA biosynthetic process; GO:0006302,double-strand break repair; GO:0016310,phosphorylation; GO:0010225,response to UV-C; GO:0046104,thymidine metabolic process; GO:0000166,nucleotide binding; GO:0003674,molecular_function; GO:0005488,b…	PF00265.21:Thymidine kinase
CSS0000294	58.7645	44.9666	48.6472	61.47	51.875	36.492	44.4963	42.2043	60.2514	47.1269	38.2492	39.8349	567	415	442	582	462	397	421	435	673	503	420	434	Chr15	54686612	54689662	+	K22138 mitochondrial pyruvate carrier 1 | (RefSeq) mitochondrial pyruvate carrier 1-like (A)	--	mitochondrial pyruvate carrier 1 isoform X2 [Camellia sinensis]	MPC1_ARATH RecName: Full=Mitochondrial pyruvate carrier 1 {ECO:0000305}; Short=AtMPC1 {ECO:0000305};	A0A2R6QGG7_ACTCC RecName: Full=Mitochondrial pyruvate carrier {ECO:0000256|RuleBase:RU363100};	Uncharacterized conserved protein	GO:0031305,integral component of mitochondrial inner membrane; GO:0005739,mitochondrion; GO:0000325,plant-type vacuole; GO:0005886,plasma membrane; GO:0009536,plastid; GO:0050833,pyruvate transmembrane transporter activity; GO:0006850,mitochondrial pyruvate transmembrane transport; GO:0010119,regulation of stomatal movement; GO:0003674,molecular_function; GO:0005215,transporter activity; GO:00053…	PF03650.16:Mitochondrial pyruvate carriers
CSS0000295	3.704	0.6196	5.8214	8.7571	4.8154	4.9933	1.9642	1.3869	2.5596	3.3484	3.9056	4.1987	25	4	37	58	30	38	13	10	20	25	30	32	Contig170	46830	49239	+	K14270 aminotransferase | (RefSeq) uncharacterized protein LOC114258059 (A)	--	hypothetical protein LOK49_LG09G01314 [Camellia lanceoleosa]	ARID5_ARATH RecName: Full=AT-rich interactive domain-containing protein 5; Short=ARID domain-containing protein 5;	A0A7J7HT78_CAMSI SubName: Full=Uncharacterized protein {ECO:0000313|EMBL:KAF5955859.1};	DNA-binding proteins Bright/BRCAA1/RBP1 and related proteins containing BRIGHT domain	GO:0005634,nucleus; GO:0003677,DNA binding; GO:0006357,regulation of transcription by RNA polymerase II; GO:0003674,molecular_function; GO:0003676,nucleic acid binding; GO:0005488,binding; GO:0097159,organic cyclic compound binding; GO:1901363,heterocyclic compound binding; GO:0006139,nucleobase-containing compound metabolic process; GO:0006351,transcription, DNA-templated; GO:0006355,regulation …	--
CSS0000296	0.425	0.6388	1.1566	1.8409	1.2376	1.4608	1.3816	1.1688	0.9179	1.0086	0.8637	1.0587	16	23	41	68	43	62	51	47	40	42	37	45	Chr5	100713461	100715953	+	K17710 pentatricopeptide repeat domain-containing protein 1 | (RefSeq) putative pentatricopeptide repeat-containing protein At2g02150 (A)	--	pentatricopeptide repeat-containing protein At2g26790, mitochondrial [Camellia sinensis]	PP171_ARATH RecName: Full=Pentatricopeptide repeat-containing protein At2g26790, mitochondrial; Flags: Precursor;	A0A4S4E4C4_CAMSI SubName: Full=Uncharacterized protein {ECO:0000313|EMBL:THG10096.1};	FOG: PPR repeat	GO:0005739,mitochondrion; GO:0005575,cellular_component; GO:0005622,intracellular anatomical structure; GO:0005737,cytoplasm; GO:0043226,organelle; GO:0043227,membrane-bounded organelle; GO:0043229,intracellular organelle; GO:0043231,intracellular membrane-bounded organelle; GO:0110165,cellular anatomical entity	PF13041.9:PPR repeat family
CSS0000297	21.3222	13.3416	7.1275	6.072	6.2326	7.9571	14.6668	7.9286	12.0686	3.3639	9.6889	3.3359	934	559	294	261	252	393	630	371	612	163	483	165	Chr13	106506628	106516316	+	K11593 eukaryotic translation initiation factor 2C | (RefSeq) protein argonaute 4-like (A)	--	protein argonaute 4-like [Camellia sinensis]	AGO4_ARATH RecName: Full=Protein argonaute 4 {ECO:0000303|PubMed:12522258, ECO:0000303|PubMed:28229965}; Short=AtAGO4 {ECO:0000303|PubMed:12522258, ECO:0000303|PubMed:28229965}; AltName: Full=Protein OVEREXPRESSOR OF CATIONIC PEROXIDASE 11;	A0A7J7G8Q0_CAMSI SubName: Full=Uncharacterized protein {ECO:0000313|EMBL:KAF5937109.1};	Translation initiation factor 2C (eIF-2C) and related proteins	GO:0015030,Cajal body; GO:0005737,cytoplasm; GO:0000791,euchromatin; GO:0005730,nucleolus; GO:0005654,nucleoplasm; GO:0003682,chromatin binding; GO:0004521,endoribonuclease activity; GO:0035198,miRNA binding; GO:0003723,RNA binding; GO:0035197,siRNA binding; GO:0042742,defense response to bacterium; GO:0051607,defense response to virus; GO:0006306,DNA methylation; GO:0080188,gene silencing by RNA…	PF02171.20:Piwi domain
CSS0000299	11.5689	13.5098	10.8948	19.4418	22.3241	22.5731	15.315	14.0177	15.5369	20.7588	17.7227	19.6019	265	296	235	437	472	583	344	343	412	526	462	507	Chr14	12143948	12146573	-	--	--	phytochrome-interacting ankyrin-repeat protein 2-like [Camellia sinensis]	PIA2_ARATH RecName: Full=Phytochrome-interacting ankyrin-repeat protein 2 {ECO:0000303|PubMed:21395597}; Contains: RecName: Full=Protein ANKYRIN REPEAT 6, mitochondrial {ECO:0000303|PubMed:21123745};	A0A4S4E282_CAMSI SubName: Full=Uncharacterized protein {ECO:0000313|EMBL:THG09375.1};	FOG: Ankyrin repeat	GO:0005737,cytoplasm; GO:0005739,mitochondrion; GO:0005634,nucleus; GO:0010313,phytochrome binding; GO:0009567,double fertilization forming a zygote and endosperm; GO:0009553,embryo sac development; GO:0080173,male-female gamete recognition during double fertilization forming a zygote and endosperm; GO:0001933,negative regulation of protein phosphorylation; GO:0031542,positive regulation of antho…	PF12796.10:Ankyrin repeats (3 copies)
CSS0000300	50.5498	50.8413	56.7391	47.9279	58.2312	56.7502	46.3299	78.1697	54.9966	50.3247	39.9201	46.184	158	152	167	147	168	200	142	261	199	174	142	163	Chr3	122091498	122091704	+	--	--	hypothetical protein RHMOL_Rhmol07G0067700 [Rhododendron molle]	--	A0A2R6RA83_ACTCC SubName: Full=CUB and sushi domain-containing protein {ECO:0000313|EMBL:PSS24469.1};	Putative transcription factor HALR/MLL3, involved in embryonic development	--	--
CSS0000301	2.8823	2.4245	1.4073	0.3376	0.2512	0.0588	1.5879	1.4887	2.0605	0.6289	0.4949	0.6455	87	70	40	10	7	2	47	48	72	21	17	22	Contig1122	165726	170202	-	K13473 chitin elicitor-binding protein | (RefSeq) uncharacterized protein LOC100384051 precursor (A)	ko04626: Plant-pathogen interaction	lysM domain-containing GPI-anchored protein 1-like [Camellia sinensis]	LYM1_ARATH RecName: Full=LysM domain-containing GPI-anchored protein 1; Flags: Precursor;	A0A4S4EMP7_CAMSI SubName: Full=Uncharacterized protein {ECO:0000313|EMBL:THG17928.1};	--	GO:0031225,anchored component of membrane; GO:0046658,anchored component of plasma membrane; GO:0005576,extracellular region; GO:0005634,nucleus; GO:0005886,plasma membrane; GO:0042834,peptidoglycan binding; GO:0006952,defense response; GO:0006955,immune response; GO:0003674,molecular_function; GO:0005488,binding; GO:0005539,glycosaminoglycan binding; GO:0097367,carbohydrate derivative binding; G…	PF01476.23:LysM domain
CSS0000302	0	0	0	0	0	0	0	0	0.4828	0	0.4911	0	0	0	0	0	0	0	0	0	2	0	2	0	Chr4	169865378	169866440	-	--	--	hypothetical protein HYC85_006694 [Camellia sinensis]	AUL1_ARATH RecName: Full=Auxilin-like protein 1;	A0A7J7HPC0_CAMSI SubName: Full=Uncharacterized protein {ECO:0000313|EMBL:KAF5953838.1};	Auxilin-like protein and related proteins containing DnaJ domain	GO:0005737,cytoplasm; GO:0043231,intracellular membrane-bounded organelle; GO:0031982,vesicle; GO:0030276,clathrin binding; GO:0072318,clathrin coat disassembly; GO:0072583,clathrin-dependent endocytosis; GO:0003674,molecular_function; GO:0005488,binding; GO:0005515,protein binding; GO:0006810,transport; GO:0008150,biological_process; GO:0009987,cellular process; GO:0016043,cellular component org…	PF00226.34:DnaJ domain
CSS0000303	29.9705	27.0748	27.0744	38.6903	40.3692	37.6859	25.9482	29.2801	26.3233	38.3216	35.3933	36.4731	596	515	507	755	741	845	506	622	606	843	801	819	Chr10	13055276	13062545	+	K14570 RNA exonuclease [EC:3.1.-.-] | (RefSeq) predicted protein (A)	ko03008: Ribosome biogenesis in eukaryotes	hypothetical protein HYC85_021241 [Camellia sinensis]	--	A0A7J7GKW1_CAMSI SubName: Full=Uncharacterized protein {ECO:0000313|EMBL:KAF5940074.1};	--	GO:0016021,integral component of membrane; GO:0005575,cellular_component; GO:0016020,membrane; GO:0031224,intrinsic component of membrane; GO:0110165,cellular anatomical entity	PF07719.20:Tetratricopeptide repeat
CSS0000304	13.9385	14.8479	15.5621	10.2502	7.1423	8.2859	16.673	15.9752	16.0754	11.749	11.685	11.6101	370	377	389	267	175	248	434	453	494	345	353	348	Chr13	112348406	112403584	-	K02433 aspartyl-tRNA(Asn)/glutamyl-tRNA(Gln) amidotransferase subunit A [EC:6.3.5.6 6.3.5.7] | (RefSeq) glutamyl-tRNA(Gln) amidotransferase subunit A, chloroplastic/mitochondrial (A)	ko00970: Aminoacyl-tRNA biosynthesis; ko01100: Metabolic pathways	fatty acid amide hydrolase-like [Camellia sinensis]	FAAH_MEDTR RecName: Full=Fatty acid amide hydrolase {ECO:0000303|PubMed:16624618}; EC=3.5.1.- {ECO:0000269|PubMed:16624618}; AltName: Full=N-acylethanolamine amidohydrolase {ECO:0000303|PubMed:16624618};	A0A7J7G8X7_CAMSI RecName: Full=Amidase domain-containing protein {ECO:0000259|Pfam:PF01425};	Amidases	GO:0005789,endoplasmic reticulum membrane; GO:0005886,plasma membrane; GO:0047412,N-(long-chain-acyl)ethanolamine deacylase activity; GO:0016042,lipid catabolic process; GO:0070291,N-acylethanolamine metabolic process; GO:0003674,molecular_function; GO:0003824,catalytic activity; GO:0016787,hydrolase activity; GO:0016810,hydrolase activity, acting on carbon-nitrogen (but not peptide) bonds; GO:00…	PF01425.24:Amidase
CSS0000305	7.7856	6.1984	6.7458	14.2085	14.0816	13.8102	8.7038	7.8678	8.2167	10.5132	10.0185	10.1839	239	182	195	428	399	478	262	258	292	357	350	353	Chr2	39739016	39741729	-	K12309 beta-galactosidase [EC:3.2.1.23] | (Kazusa) Lj3g3v0323160.1; - (A)	ko00052: Galactose metabolism; ko00511: Other glycan degradation; ko00531: Glycosaminoglycan degradation; ko00600: Sphingolipid metabolism; ko00604: Glycosphingolipid biosynthesis - ganglio series; ko01100: Metabolic pathways	zinc finger protein ENHYDROUS-like [Camellia sinensis]	IDD1_ARATH RecName: Full=Zinc finger protein ENHYDROUS {ECO:0000303|PubMed:21571950}; AltName: Full=Protein indeterminate-domain 1 {ECO:0000303|PubMed:16784536};	A0A4S4DPH7_CAMSI RecName: Full=C2H2-type domain-containing protein {ECO:0000259|PROSITE:PS50157};	FOG: Zn-finger	GO:0005634,nucleus; GO:0003700,DNA-binding transcription factor activity; GO:0046872,metal ion binding; GO:0000976,transcription regulatory region sequence-specific DNA binding; GO:0009740,gibberellic acid mediated signaling pathway; GO:0009937,regulation of gibberellic acid mediated signaling pathway; GO:0010029,regulation of seed germination; GO:0006355,regulation of transcription, DNA-template…	PF00096.29:Zinc finger, C2H2 type
CSS0000309	19.3645	19.8401	20.8109	16.6555	17.1191	16.35	20.5376	18.7078	14.051	15.895	13.1361	13.0335	250	245	253	211	204	238	260	258	210	227	193	190	Chr3	92942972	92957554	-	--	--	hypothetical protein LOK49_LG02G01763 [Camellia lanceoleosa]	--	A0A4S4F1H1_CAMSI SubName: Full=Uncharacterized protein {ECO:0000313|EMBL:THG23002.1};	--	--	PF14966.9:DNA repair REX1-B
CSS0000310	3.2163	1.6048	3.3379	1.9368	2.851	1.9449	2.2363	2.3266	2.8414	2.9075	1.3489	1.6184	44	21	43	26	36	30	30	34	45	44	21	25	Chr2	45828823	45861839	-	K18826 calmodulin-lysine N-methyltransferase [EC:2.1.1.60] | (RefSeq) calmodulin-lysine N-methyltransferase (A)	ko00310: Lysine degradation; ko01100: Metabolic pathways	calmodulin-lysine N-methyltransferase [Camellia sinensis]	CMKMT_ARATH RecName: Full=Calmodulin-lysine N-methyltransferase {ECO:0000303|PubMed:24285794}; Short=CLNMT {ECO:0000303|PubMed:24285794}; Short=CaM KMT {ECO:0000303|PubMed:24285794}; EC=2.1.1.60 {ECO:0000250|UniProtKB:Q6GQ33};	A0A2R6Q247_ACTCC RecName: Full=Calmodulin-lysine N-methyltransferase {ECO:0000256|ARBA:ARBA00020594}; EC=2.1.1.60 {ECO:0000256|ARBA:ARBA00011914};	Uncharacterized conserved protein	GO:0005737,cytoplasm; GO:0005634,nucleus; GO:0018025,calmodulin-lysine N-methyltransferase activity; GO:0009738,abscisic acid-activated signaling pathway; GO:0009734,auxin-activated signaling pathway; GO:0009630,gravitropism; GO:0032259,methylation; GO:0009787,regulation of abscisic acid-activated signaling pathway; GO:0010928,regulation of auxin mediated signaling pathway; GO:1901000,regulation …	PF10294.12:Lysine methyltransferase
CSS0000311	0	0.2885	0	1.1248	0	0.2447	0.8442	0	0	0	0	0	0	1	0	4	0	1	3	0	0	0	0	0	Chr2	186974622	186974861	+	--	--	hypothetical protein TEA_015958 [Camellia sinensis var. sinensis]	--	A0A4S4F369_CAMSI SubName: Full=Uncharacterized protein {ECO:0000313|EMBL:THG23949.1};	--	GO:0009055,electron transfer activity; GO:0003674,molecular_function; GO:0003824,catalytic activity; GO:0016491,oxidoreductase activity	--
CSS0000312	3.9236	5.0486	4.2582	7.3378	7.9877	5.3153	3.9133	3.3501	4.3204	5.7686	4.4327	5.1549	91	112	93	167	171	139	89	83	116	148	117	135	Chr9	15561580	15566031	+	K17757 ATP-dependent NAD(P)H-hydrate dehydratase [EC:4.2.1.93] | (RefSeq) ATP-dependent (S)-NAD(P)H-hydrate dehydratase-like (A)	--	ATP-dependent (S)-NAD(P)H-hydrate dehydratase-like [Camellia sinensis]	NNRD_VITVI RecName: Full=ATP-dependent (S)-NAD(P)H-hydrate dehydratase {ECO:0000255|HAMAP-Rule:MF_03157}; EC=4.2.1.93 {ECO:0000255|HAMAP-Rule:MF_03157}; AltName: Full=ATP-dependent NAD(P)HX dehydratase {ECO:0000255|HAMAP-Rule:MF_03157};	A0A7J7GLR5_CAMSI RecName: Full=ATP-dependent (S)-NAD(P)H-hydrate dehydratase {ECO:0000256|HAMAP-Rule:MF_03157}; EC=4.2.1.93 {ECO:0000256|HAMAP-Rule:MF_03157}; AltName: Full=ATP-dependent NAD(P)HX dehydratase {ECO:0000256|HAMAP-Rule:MF_03157};	Predicted sugar kinase	GO:0052855,ADP-dependent NAD(P)H-hydrate dehydratase activity; GO:0005524,ATP binding; GO:0047453,ATP-dependent NAD(P)H-hydrate dehydratase activity; GO:0110051,metabolite repair; GO:0046496,nicotinamide nucleotide metabolic process; GO:0003674,molecular_function; GO:0003824,catalytic activity; GO:0016829,lyase activity; GO:0016835,carbon-oxygen lyase activity; GO:0016836,hydro-lyase activity; GO…	PF01256.20:Carbohydrate kinase
CSS0000313	6.7453	7.9068	7.3802	2.7079	3.7646	2.3567	9.3802	11.8636	10.2408	11.826	7.5436	9.5941	33	37	34	13	17	13	45	62	58	64	42	53	Chr13	109186733	109187056	+	K15920 xylan 1,4-beta-xylosidase [EC:3.2.1.37] | (RefSeq) probable beta-D-xylosidase 5 isoform X2 (A)	ko00520: Amino sugar and nucleotide sugar metabolism; ko01100: Metabolic pathways	hypothetical protein HYC85_024566 [Camellia sinensis]	--	A0A7J7G8H2_CAMSI SubName: Full=Uncharacterized protein {ECO:0000313|EMBL:KAF5937060.1};	--	--	--
CSS0000314	8.9857	9.0077	10.2671	15.8221	16.5125	16.6954	7.0466	6.7347	6.8531	12.0561	10.3444	12.2137	316	303	340	546	536	662	243	253	279	469	414	485	Chr14	75185578	75203605	+	--	--	K(+) efflux antiporter 4-like isoform X5 [Camellia sinensis]	KEA4_ARATH RecName: Full=K(+) efflux antiporter 4 {ECO:0000303|PubMed:11500563}; Short=AtKEA4 {ECO:0000303|PubMed:11500563}; Flags: Precursor;	A0A4S4DE57_CAMSI RecName: Full=Na_H_Exchanger domain-containing protein {ECO:0000259|Pfam:PF00999};	Predicted K+/H+-antiporter	GO:0000138,Golgi trans cisterna; GO:0016021,integral component of membrane; GO:0015386,potassium:proton antiporter activity; GO:0003674,molecular_function; GO:0005215,transporter activity; GO:0005451,monovalent cation:proton antiporter activity; GO:0008324,cation transmembrane transporter activity; GO:0008509,anion transmembrane transporter activity; GO:0015075,ion transmembrane transporter activ…	PF00999.24:Sodium/hydrogen exchanger family
CSS0000316	0.0926	0.1452	0	0	0	0	0.1416	0.0433	0.04	0	0	0	2	3	0	0	0	0	3	1	1	0	0	0	Chr8	24706939	24709681	+	K04733 interleukin-1 receptor-associated kinase 4 [EC:2.7.11.1] | (RefSeq) G-type lectin S-receptor-like serine/threonine-protein kinase RKS1 isoform X1 (A)	--	cysteine-rich receptor-like protein kinase 10 isoform X3 [Camellia sinensis]	CRK10_ARATH RecName: Full=Cysteine-rich receptor-like protein kinase 10; Short=Cysteine-rich RLK10; EC=2.7.11.-; AltName: Full=Receptor-like protein kinase 4; Flags: Precursor;	A0A4S4EQC8_CAMSI SubName: Full=Uncharacterized protein {ECO:0000313|EMBL:THG18963.1};	--	GO:0005829,cytosol; GO:0016021,integral component of membrane; GO:0005886,plasma membrane; GO:0005524,ATP binding; GO:0106310,protein serine kinase activity; GO:0004674,protein serine/threonine kinase activity; GO:0042742,defense response to bacterium; GO:0006468,protein phosphorylation; GO:0000166,nucleotide binding; GO:0003674,molecular_function; GO:0005488,binding; GO:0017076,purine nucleotide…	PF00069.28:Protein kinase domain
CSS0000317	0.1124	1.1755	0.2388	0.9167	0.3654	0.4986	1.376	2.2104	2.7195	0.9148	1.482	1.892	1	10	2	8	3	5	12	21	28	9	15	19	Chr14	58928286	58928874	-	K16281 RING-H2 zinc finger protein RHA1 | (RefSeq) probable E3 ubiquitin-protein ligase RHA1A (A)	--	probable E3 ubiquitin-protein ligase RHA1A [Camellia sinensis]	BRH1_ARATH RecName: Full=Brassinosteroid-responsive RING protein 1 {ECO:0000303|PubMed:12012249};	A0A4S4E0W3_CAMSI RecName: Full=RING-type domain-containing protein {ECO:0000259|PROSITE:PS50089};	FOG: Predicted E3 ubiquitin ligase	GO:0016021,integral component of membrane; GO:0061630,ubiquitin protein ligase activity; GO:0008270,zinc ion binding; GO:0009742,brassinosteroid mediated signaling pathway; GO:0016567,protein ubiquitination; GO:1901371,regulation of leaf morphogenesis; GO:1905421,regulation of plant organ morphogenesis; GO:0009741,response to brassinosteroid; GO:0010200,response to chitin; GO:0003674,molecular_fu…	PF13639.9:Ring finger domain
CSS0000318	2.7005	2.4648	3.6872	3.4073	4.7833	5.4365	3.4971	3.3306	2.8511	2.325	2.1469	3.0369	63	55	81	78	103	143	80	83	77	60	57	80	Chr6	85244403	85249554	-	--	--	uncharacterized protein LOC114261864 isoform X1 [Camellia sinensis]	--	A0A4S4ERQ3_CAMSI RecName: Full=AB hydrolase-1 domain-containing protein {ECO:0000259|Pfam:PF00561};	--	--	PF00561.23:alpha/beta hydrolase fold
CSS0000320	0	0	0	0	0.3106	0	0	0	0	0	0	1.0156	0	0	0	0	1	0	0	0	0	0	0	4	Contig99	11134	11585	-	--	--	hypothetical protein M9H77_37020 [Catharanthus roseus]	Y3206_ARATH RecName: Full=ATP-dependent DNA helicase At3g02060, chloroplastic; EC=3.6.4.12 {ECO:0000305}; Flags: Precursor;	A0A7J0DGY1_9ERIC SubName: Full=DEAD/DEAH box helicase {ECO:0000313|EMBL:GFS34399.1};	ATP-dependent RNA helicase	GO:0009507,chloroplast; GO:0005524,ATP binding; GO:0016887,ATPase activity; GO:0003677,DNA binding; GO:0003678,DNA helicase activity; GO:0000166,nucleotide binding; GO:0003674,molecular_function; GO:0005488,binding; GO:0017076,purine nucleotide binding; GO:0030554,adenyl nucleotide binding; GO:0032553,ribonucleotide binding; GO:0032555,purine ribonucleotide binding; GO:0032559,adenyl ribonucleoti…	--
CSS0000321	0	0	0	0	0.1573	0	0	0	0	0	0	0	0	0	0	0	1	0	0	0	0	0	0	0	Chr14	56537825	56542734	-	K01919 glutamate--cysteine ligase [EC:6.3.2.2] | (RefSeq) glutamate--cysteine ligase, chloroplastic (A)	ko00270: Cysteine and methionine metabolism; ko00480: Glutathione metabolism; ko01100: Metabolic pathways; ko01240: Biosynthesis of cofactors	hypothetical protein LOK49_LG03G00690 [Camellia lanceoleosa]	GSH1_SOLLC RecName: Full=Glutamate--cysteine ligase, chloroplastic; EC=6.3.2.2; AltName: Full=Gamma-ECS; Short=GCS; AltName: Full=Gamma-glutamylcysteine synthetase; Flags: Precursor;	C9E3F0_AGRCR SubName: Full=Gamma-glutamylcysteine synthetase {ECO:0000313|EMBL:ACV71026.1}; EC=6.3.2.2 {ECO:0000313|EMBL:ACV71026.1}; Flags: Fragment;	--	GO:0009507,chloroplast; GO:0005524,ATP binding; GO:0004357,glutamate-cysteine ligase activity; GO:0052544,defense response by callose deposition in cell wall; GO:0042742,defense response to bacterium; GO:0050832,defense response to fungus; GO:0002213,defense response to insect; GO:0009908,flower development; GO:0019761,glucosinolate biosynthetic process; GO:0006750,glutathione biosynthetic proces…	PF04107.16:Glutamate-cysteine ligase family 2(GCS2)
CSS0000322	0	0	0	0	0	0	0.0771	0	0	0.1025	0	0	0	0	0	0	0	0	2	0	0	3	0	0	Chr11	80554208	80562077	-	K12823 ATP-dependent RNA helicase DDX5/DBP2 [EC:3.6.4.13] | (RefSeq) glucosidase 2 subunit beta-like (A)	ko03040: Spliceosome	hypothetical protein HYC85_030631 [Camellia sinensis]	--	A0A7J7G171_CAMSI SubName: Full=Uncharacterized protein {ECO:0000313|EMBL:KAF5934460.1};	--	--	--
CSS0000323	55.3139	55.6725	58.7803	38.7133	37.1341	38.4149	52.6607	56.8712	50.4696	56.3433	53.0858	46.9938	1475	1420	1476	1013	914	1155	1377	1620	1558	1662	1611	1415	Chr9	153903021	153904786	-	K08242 24-methylenesterol C-methyltransferase [EC:2.1.1.143] | (RefSeq) 24-methylenesterol C-methyltransferase 2 (A)	ko00100: Steroid biosynthesis; ko01100: Metabolic pathways; ko01110: Biosynthesis of secondary metabolites	24-methylenesterol C-methyltransferase 2 [Camellia sinensis]	SMT2_ARATH RecName: Full=24-methylenesterol C-methyltransferase 2; Short=24-sterol C-methyltransferase 2; Short=Sterol-C-methyltransferase 2; EC=2.1.1.143; AltName: Full=Protein COTYLEDON VASCULAR PATTERN 1;	A0A4S4EUJ9_CAMSI RecName: Full=Methyltransferase {ECO:0000256|RuleBase:RU362025}; EC=2.1.1.- {ECO:0000256|RuleBase:RU362025};	SAM-dependent methyltransferases	GO:0005783,endoplasmic reticulum; GO:0005794,Golgi apparatus; GO:0005634,nucleus; GO:0030797,24-methylenesterol C-methyltransferase activity; GO:0008757,S-adenosylmethionine-dependent methyltransferase activity; GO:0032259,methylation; GO:0009825,multidimensional cell growth; GO:0032876,negative regulation of DNA endoreduplication; GO:0007389,pattern specification process; GO:0016126,sterol biosy…	PF08498.13:Sterol methyltransferase C-terminal
CSS0000327	4.2624	3.8122	4.9189	3.5653	3.0162	4.1081	3.3166	3.5058	3.1711	3.3855	3.7237	3.7966	173	148	188	142	113	188	132	152	149	152	172	174	Contig324	44148	46835	-	K13457 disease resistance protein RPM1 | (RefSeq) disease resistance protein RPM1-like isoform X1 (A)	ko04626: Plant-pathogen interaction	disease resistance protein RPM1-like isoform X1 [Camellia sinensis]	RPM1_ARATH RecName: Full=Disease resistance protein RPM1 {ECO:0000303|PubMed:7638602}; AltName: Full=Resistance to Pseudomonas syringae protein 3 {ECO:0000303|PubMed:9861059}; AltName: Full=Resistance to Pseudomonas syringae pv. Maculicola protein 1 {ECO:0000303|PubMed:7638602};	A0A4S4EZG5_CAMSI SubName: Full=Uncharacterized protein {ECO:0000313|EMBL:THG22034.1};	Apoptotic ATPase	GO:0012505,endomembrane system; GO:0019897,extrinsic component of plasma membrane; GO:0005886,plasma membrane; GO:0043531,ADP binding; GO:0005524,ATP binding; GO:0000166,nucleotide binding; GO:0009626,plant-type hypersensitive response; GO:0003674,molecular_function; GO:0005488,binding; GO:0017076,purine nucleotide binding; GO:0030554,adenyl nucleotide binding; GO:0032553,ribonucleotide binding; …	PF00931.25:NB-ARC domain
CSS0000329	3.3962	0	2.164	6.9221	5.5192	4.217	1.039	0.3179	0	0.307	0.5969	0.9023	10	0	6	20	15	14	3	1	0	1	2	3	Chr9	48091029	48091223	+	--	--	--	--	--	--	--	--
CSS0000330	14.687	14.4128	13.6831	35.7193	35.8258	36.041	18.5612	21.7621	17.5125	23.5403	23.2774	20.9069	163	153	143	389	367	451	202	258	225	289	294	262	Contig1188	15911	18451	+	--	--	probable ATP-dependent RNA helicase ddx5 [Camellia sinensis]	--	A0A4S4DHZ4_CAMSI RecName: Full=DEAD domain-containing protein {ECO:0000259|Pfam:PF00270};	ATP-dependent RNA helicase	GO:0005524,ATP binding; GO:0003676,nucleic acid binding; GO:0000166,nucleotide binding; GO:0003674,molecular_function; GO:0005488,binding; GO:0017076,purine nucleotide binding; GO:0030554,adenyl nucleotide binding; GO:0032553,ribonucleotide binding; GO:0032555,purine ribonucleotide binding; GO:0032559,adenyl ribonucleotide binding; GO:0035639,purine ribonucleoside triphosphate binding; GO:0036094…	--
CSS0000331	0.7998	0.669	0.5096	1.6302	2.9462	2.8375	1.1419	0.4493	0.6909	1.5907	1.1245	1.9834	5	4	3	10	17	20	7	3	5	11	8	14	Chr1	139530874	139531287	+	--	--	uncharacterized protein LOC114263600 [Camellia sinensis]	--	A0A7J0DPU0_9ERIC SubName: Full=Uncharacterized protein {ECO:0000313|EMBL:GFS39559.1};	--	--	PF01391.21:Collagen triple helix repeat (20 copies)
CSS0000332	3.122	2.2223	2.9627	3.2493	3.1665	3.4759	3.658	5.6587	3.3854	5.7047	3.0352	3.9414	47	32	42	48	44	59	54	91	59	95	52	67	Chr11	64736461	64741034	+	K01803 triosephosphate isomerase (TIM) [EC:5.3.1.1] | (RefSeq) triosephosphate isomerase, cytosolic-like (A)	ko00010: Glycolysis / Gluconeogenesis; ko00051: Fructose and mannose metabolism; ko00562: Inositol phosphate metabolism; ko00710: Carbon fixation in photosynthetic organisms; ko01100: Metabolic pathways; ko01110: Biosynthesis of secondary metabolites; ko01200: Carbon metabolism; ko01230: Biosynthesis of amino acids	hypothetical protein TEA_029267 [Camellia sinensis var. sinensis]	TPIS_COPJA RecName: Full=Triosephosphate isomerase, cytosolic; Short=TIM; Short=Triose-phosphate isomerase; EC=5.3.1.1;	A0A4S4DN69_CAMSI SubName: Full=Uncharacterized protein {ECO:0000313|EMBL:THG04419.1};	Triosephosphate isomerase	GO:0005737,cytoplasm; GO:0004807,triose-phosphate isomerase activity; GO:0006094,gluconeogenesis; GO:0006096,glycolytic process; GO:0003674,molecular_function; GO:0003824,catalytic activity; GO:0016853,isomerase activity; GO:0016860,intramolecular oxidoreductase activity; GO:0016861,intramolecular oxidoreductase activity, interconverting aldoses and ketoses; GO:0005975,carbohydrate metabolic proc…	PF00121.21:Triosephosphate isomerase
CSS0000333	1.2986	1.8101	2.5282	1.3233	1.6413	0.7678	1.545	1.4182	1.963	2.3478	2.6624	2.4917	12	16	22	12	14	8	14	14	21	24	28	26	Chr1	197661083	197663007	+	K09338 homeobox-leucine zipper protein | (RefSeq) homeobox-leucine zipper protein ATHB-40-like (A)	--	hypothetical protein HYC85_002502 [Camellia sinensis]	ATB40_ARATH RecName: Full=Homeobox-leucine zipper protein ATHB-40; AltName: Full=HD-ZIP protein ATHB-40; AltName: Full=Homeodomain transcription factor ATHB-40;	A0A7J7I8G0_CAMSI RecName: Full=Homeobox domain-containing protein {ECO:0000259|PROSITE:PS50071};	Transcription factor HEX, contains HOX and HALZ domains	GO:0005634,nucleus; GO:0003700,DNA-binding transcription factor activity; GO:0000981,DNA-binding transcription factor activity, RNA polymerase II-specific; GO:0043565,sequence-specific DNA binding; GO:0000976,transcription regulatory region sequence-specific DNA binding; GO:0045893,positive regulation of transcription, DNA-templated; GO:0009733,response to auxin; GO:0003674,molecular_function; GO…	PF00046.32:Homeodomain
CSS0000334	0.2867	0	0	0	0.3106	0	0	0.2684	0.743	0	0	0	1	0	0	0	1	0	0	1	3	0	0	0	Chr8	155668767	155669268	-	K15813 beta-amyrin synthase [EC:5.4.99.39] | (RefSeq) beta-amyrin synthase-like isoform X1 (A)	ko00909: Sesquiterpenoid and triterpenoid biosynthesis; ko01110: Biosynthesis of secondary metabolites	hypothetical protein NL676_026562 [Syzygium grande]	LUP3_ARATH RecName: Full=Camelliol C synthase; EC=5.4.99.38; AltName: Full=Lupeol synthase 3; Short=AtLUP3;	A0A067D2U0_CITSI RecName: Full=SQHop_cyclase_C domain-containing protein {ECO:0000259|Pfam:PF13243};	Oxidosqualene-lanosterol cyclase and related proteins	GO:0005811,lipid droplet; GO:0042300,beta-amyrin synthase activity; GO:0090438,camelliol C synthase activity; GO:0016104,triterpenoid biosynthetic process; GO:0003674,molecular_function; GO:0003824,catalytic activity; GO:0016853,isomerase activity; GO:0016866,intramolecular transferase activity; GO:0031559,oxidosqualene cyclase activity; GO:0006629,lipid metabolic process; GO:0006720,isoprenoid m…	--
CSS0000335	67.0859	59.1492	70.0486	44.3873	52.1292	53.9297	102.721	105.431	93.1191	63.0955	58.8323	63.3921	1015	856	998	659	728	920	1524	1704	1631	1056	1013	1083	Chr7	34743523	34746076	-	K04125 gibberellin 2beta-dioxygenase [EC:1.14.11.13] | (RefSeq) gibberellin 2-beta-dioxygenase 1-like (A)	ko00904: Diterpenoid biosynthesis; ko01110: Biosynthesis of secondary metabolites	gibberellin 2-beta-dioxygenase 1-like [Camellia sinensis]	G2OX1_PEA RecName: Full=Gibberellin 2-beta-dioxygenase 1; EC=1.14.11.13; AltName: Full=GA 2-oxidase 1; AltName: Full=Gibberellin 2-beta-hydroxylase 1; AltName: Full=Gibberellin 2-oxidase 1; AltName: Full=Protein SLENDER;	A0A220NVF1_CAMSI SubName: Full=Gibberellin 2-oxidase 1 {ECO:0000313|EMBL:ASJ80913.1, ECO:0000313|EMBL:AUD40402.1}; EC=1.14.11.13 {ECO:0000313|EMBL:ASJ80913.1};	Iron/ascorbate family oxidoreductases	GO:0052634,C-19 gibberellin 2-beta-dioxygenase activity; GO:0046872,metal ion binding; GO:0009686,gibberellin biosynthetic process; GO:0003674,molecular_function; GO:0003824,catalytic activity; GO:0016491,oxidoreductase activity; GO:0016705,oxidoreductase activity, acting on paired donors, with incorporation or reduction of molecular oxygen; GO:0016706,2-oxoglutarate-dependent dioxygenase activit…	PF03171.23:2OG-Fe(II) oxygenase superfamily
CSS0000336	7.1363	4.1825	4.9948	1.6528	1.64	1.4384	8.2147	7.0347	13.076	3.9587	3.8954	3.0642	132	74	87	30	28	30	149	139	280	81	82	64	Contig494	20193	26341	-	K00083 cinnamyl-alcohol dehydrogenase [EC:1.1.1.195] | (RefSeq) probable cinnamyl alcohol dehydrogenase 6 (A)	ko00940: Phenylpropanoid biosynthesis; ko01100: Metabolic pathways; ko01110: Biosynthesis of secondary metabolites	probable cinnamyl alcohol dehydrogenase 6 [Camellia sinensis]	CADH6_ORYSJ RecName: Full=Probable cinnamyl alcohol dehydrogenase 6 {ECO:0000305}; Short=OsCAD6 {ECO:0000303|PubMed:15452707}; EC=1.1.1.195 {ECO:0000305};	A0A4V3WQ48_CAMSI RecName: Full=PKS_ER domain-containing protein {ECO:0000259|SMART:SM00829};	Alcohol dehydrogenase, class V	GO:0045551,cinnamyl-alcohol dehydrogenase activity; GO:0016616,oxidoreductase activity, acting on the CH-OH group of donors, NAD or NADP as acceptor; GO:0052747,sinapyl alcohol dehydrogenase activity; GO:0008270,zinc ion binding; GO:0009809,lignin biosynthetic process; GO:0003674,molecular_function; GO:0003824,catalytic activity; GO:0016491,oxidoreductase activity; GO:0016614,oxidoreductase activ…	PF08240.15:Alcohol dehydrogenase GroES-like domain
CSS0000337	128.156	121.776	136.79	117.751	124.979	125.675	147.744	166.84	138.944	134.346	122.461	114.572	1372	1247	1379	1237	1235	1517	1551	1908	1722	1591	1492	1385	Chr15	35137286	35140002	-	K02951 small subunit ribosomal protein S12e | (RefSeq) 40S ribosomal protein S12-like (A)	ko03010: Ribosome	40S ribosomal protein S12-like [Camellia sinensis]	RS12_HORVU RecName: Full=40S ribosomal protein S12;	A0A7J7H314_CAMSI RecName: Full=40S ribosomal protein S12 {ECO:0000256|RuleBase:RU000670};	40S ribosomal protein S12	GO:0005840,ribosome; GO:0003735,structural constituent of ribosome; GO:0006412,translation; GO:0003674,molecular_function; GO:0005198,structural molecule activity; GO:0006518,peptide metabolic process; GO:0006807,nitrogen compound metabolic process; GO:0008150,biological_process; GO:0008152,metabolic process; GO:0009058,biosynthetic process; GO:0009059,macromolecule biosynthetic process; GO:00099…	PF01248.29:Ribosomal protein L7Ae/L30e/S12e/Gadd45 family
CSS0000339	8.6757	9.8318	14.2065	19.3697	24.2512	22.3199	14.9257	13.2673	11.2127	12.8718	15.5376	16.9501	131	142	202	287	338	380	221	214	196	215	267	289	Chr1	2841716	2849457	+	K05681 ATP-binding cassette, subfamily G (WHITE), member 2 | (RefSeq) hypothetical protein (A)	ko02010: ABC transporters	putative RNA-binding protein Luc7-like 2 isoform X2 [Camellia sinensis]	--	A0A2R6PKY5_ACTCC SubName: Full=Luc7-like protein {ECO:0000313|EMBL:PSR92920.1};	Spliceosome subunit	GO:0005685,U1 snRNP; GO:0003729,mRNA binding; GO:0006376,mRNA splice site selection; GO:0003674,molecular_function; GO:0003676,nucleic acid binding; GO:0003723,RNA binding; GO:0005488,binding; GO:0097159,organic cyclic compound binding; GO:1901363,heterocyclic compound binding; GO:0000245,spliceosomal complex assembly; GO:0000375,RNA splicing, via transesterification reactions; GO:0000377,RNA spl…	PF03194.18:LUC7 N_terminus
CSS0000341	0	0	0.1395	0	0	0	0	0	0	0	0	0.0931	0	0	5	0	0	0	0	0	0	0	0	4	Chr2	13524462	13527355	-	K17604 zinc finger SWIM domain-containing protein 3 | (RefSeq) protein FAR1-RELATED SEQUENCE 5-like (A)	--	protein FAR1-RELATED SEQUENCE 5-like [Camellia sinensis]	FRS5_ARATH RecName: Full=Protein FAR1-RELATED SEQUENCE 5;	A0A7J7I7X3_CAMSI RecName: Full=Protein FAR1-RELATED SEQUENCE {ECO:0000256|RuleBase:RU367018};	--	GO:0005634,nucleus; GO:0008270,zinc ion binding; GO:0006355,regulation of transcription, DNA-templated; GO:0003674,molecular_function; GO:0005488,binding; GO:0043167,ion binding; GO:0043169,cation binding; GO:0046872,metal ion binding; GO:0046914,transition metal ion binding; GO:0006139,nucleobase-containing compound metabolic process; GO:0006351,transcription, DNA-templated; GO:0006725,cellular …	PF03101.18:FAR1 DNA-binding domain
CSS0000342	0.7028	1.3398	1.4926	0.969	1.3884	1.1733	1.1804	0.8514	1.1784	1.308	1.4893	0.8054	17	31	34	23	31	32	28	22	33	35	41	22	Chr2	212938022	212940152	-	K19893 glucan endo-1,3-beta-glucosidase 5/6 [EC:3.2.1.39] | (RefSeq) glucan endo-1,3-beta-glucosidase 5 isoform X1 (A)	ko00500: Starch and sucrose metabolism; ko01100: Metabolic pathways	glucan endo-1,3-beta-glucosidase 5-like [Camellia sinensis]	E135_ARATH RecName: Full=Glucan endo-1,3-beta-glucosidase 5; EC=3.2.1.39; AltName: Full=(1->3)-beta-glucan endohydrolase 5; Short=(1->3)-beta-glucanase 5; AltName: Full=Beta-1,3-endoglucanase 5; Short=Beta-1,3-glucanase 5; Flags: Precursor;	A0A4S4ERQ8_CAMSI RecName: Full=X8 domain-containing protein {ECO:0000259|SMART:SM00768};	--	GO:0031225,anchored component of membrane; GO:0046658,anchored component of plasma membrane; GO:0005886,plasma membrane; GO:0009506,plasmodesma; GO:0005773,vacuole; GO:0042973,glucan endo-1,3-beta-D-glucosidase activity; GO:0005975,carbohydrate metabolic process; GO:0006952,defense response; GO:0003674,molecular_function; GO:0003824,catalytic activity; GO:0004553,hydrolase activity, hydrolyzing O…	PF00332.21:Glycosyl hydrolases family 17
CSS0000343	5.5365	8.7486	8.0338	8.8724	9.3407	11.1326	6.3788	5.9742	8.4698	9.1313	10.0269	7.2986	131	198	179	206	204	297	148	151	232	239	270	195	Chr3	63361047	63380483	+	K08669 HtrA serine peptidase 2 [EC:3.4.21.108] | (RefSeq) LOW QUALITY PROTEIN: putative protease Do-like 14 (A)	--	LOW QUALITY PROTEIN: putative protease Do-like 14 [Camellia sinensis]	DGP14_ARATH RecName: Full=Putative protease Do-like 14; EC=3.4.21.-;	A0A2R6QL30_ACTCC SubName: Full=Protease Do-like 14 {ECO:0000313|EMBL:PSS10123.1};	Serine protease	GO:0004252,serine-type endopeptidase activity; GO:0006508,proteolysis; GO:0003674,molecular_function; GO:0003824,catalytic activity; GO:0004175,endopeptidase activity; GO:0008233,peptidase activity; GO:0008236,serine-type peptidase activity; GO:0016787,hydrolase activity; GO:0017171,serine hydrolase activity; GO:0140096,catalytic activity, acting on a protein; GO:0006807,nitrogen compound metabol…	PF13365.9:Trypsin-like peptidase domain
CSS0000344	0.4139	0	0.0977	0.0469	0.0498	0	0.2345	0.0861	0.1589	0.1663	0.1212	0.0407	9	0	2	1	1	0	5	2	4	4	3	1	Chr4	5569431	5594588	-	K00121 S-(hydroxymethyl)glutathione dehydrogenase / alcohol dehydrogenase [EC:1.1.1.284 1.1.1.1] | (RefSeq) alcohol dehydrogenase-like 7 isoform X1 (A)	ko00010: Glycolysis / Gluconeogenesis; ko00071: Fatty acid degradation; ko00350: Tyrosine metabolism; ko00620: Pyruvate metabolism; ko01100: Metabolic pathways; ko01110: Biosynthesis of secondary metabolites; ko01200: Carbon metabolism	alcohol dehydrogenase-like 7 isoform X2 [Camellia sinensis]	ADHL7_ARATH RecName: Full=Alcohol dehydrogenase-like 7; EC=1.1.1.1 {ECO:0000250|UniProtKB:P06525};	A0A7J7HVF3_CAMSI SubName: Full=Uncharacterized protein {ECO:0000313|EMBL:KAF5955938.1};	Alcohol dehydrogenase, class III	GO:0005829,cytosol; GO:0004024,alcohol dehydrogenase activity, zinc-dependent; GO:0051903,S-(hydroxymethyl)glutathione dehydrogenase activity; GO:0008270,zinc ion binding; GO:0046294,formaldehyde catabolic process; GO:0003674,molecular_function; GO:0003824,catalytic activity; GO:0004022,alcohol dehydrogenase (NAD+) activity; GO:0016491,oxidoreductase activity; GO:0016614,oxidoreductase activity, …	PF08240.15:Alcohol dehydrogenase GroES-like domain
CSS0000345	0.5435	0.7178	0.9722	0.9329	1.1467	0.8627	1.6921	1.5533	1.458	0.6465	0.8044	1.0134	19	24	32	32	37	34	58	58	59	25	32	40	Chr13	103409279	103419164	-	K03977 GTPase | (RefSeq) P-loop containing nucleoside triphosphate hydrolase (A)	--	uncharacterized protein LOC114265517 isoform X2 [Camellia sinensis]	ERA_ORYSJ RecName: Full=GTPase ERA-like, chloroplastic {ECO:0000305}; AltName: Full=GTP-binding protein Era-like {ECO:0000305}; Flags: Precursor;	A0A4S4EMS7_CAMSI RecName: Full=GTPase Der {ECO:0000256|ARBA:ARBA00020953}; AltName: Full=GTP-binding protein EngA {ECO:0000256|ARBA:ARBA00032345};	Mitochondrial GTPase	GO:0042644,chloroplast nucleoid; GO:0005525,GTP binding; GO:0043024,ribosomal small subunit binding; GO:0019843,rRNA binding; GO:0000028,ribosomal small subunit assembly; GO:0042254,ribosome biogenesis; GO:0006364,rRNA processing; GO:0000166,nucleotide binding; GO:0001882,nucleoside binding; GO:0001883,purine nucleoside binding; GO:0003674,molecular_function; GO:0005488,binding; GO:0017076,purine…	PF01926.26:50S ribosome-binding GTPase
CSS0000346	1.6036	0.5029	1.1353	0.0545	0.2316	0	2.2894	0.3002	1.8931	0.145	0.5166	0.1893	30	9	20	1	4	0	42	6	41	3	11	4	Chr1	203242308	203243731	-	K23877 xyloglucan O-acetyltransferase | (RefSeq) protein ALTERED XYLOGLUCAN 4-like (A)	--	protein trichome birefringence-like 19 [Camellia sinensis]	TBL19_ARATH RecName: Full=Protein trichome birefringence-like 19;	A0A4S4DW55_CAMSI RecName: Full=PMR5N domain-containing protein {ECO:0000259|Pfam:PF14416};	--	GO:0005794,Golgi apparatus; GO:0016021,integral component of membrane; GO:0016413,O-acetyltransferase activity; GO:0003674,molecular_function; GO:0003824,catalytic activity; GO:0008374,O-acyltransferase activity; GO:0016407,acetyltransferase activity; GO:0016740,transferase activity; GO:0016746,transferase activity, transferring acyl groups; GO:0016747,transferase activity, transferring acyl grou…	PF13839.9:GDSL/SGNH-like Acyl-Esterase family found in Pmr5 and Cas1p
CSS0000347	1.9577	2.1275	1.5866	3.9113	3.907	5.4373	1.8388	2.5561	2.5811	3.1669	2.5803	2.6919	76	79	58	149	140	238	70	106	116	136	114	118	Chr1	25356540	25360446	-	K15503 serine/threonine-protein phosphatase 6 regulatory ankyrin repeat subunit B | (RefSeq) uncharacterized protein LOC110720991 (A)	--	ankyrin repeat-containing protein ITN1-like [Camellia sinensis]	ITN1_ARATH RecName: Full=Ankyrin repeat-containing protein ITN1; AltName: Full=Protein INCREASED TOLERANCE TO NACL {ECO:0000303|PubMed:18643991};	A0A7J7I3G4_CAMSI RecName: Full=PGG domain-containing protein {ECO:0000259|Pfam:PF13962};	FOG: Ankyrin repeat	GO:0016021,integral component of membrane; GO:0016020,membrane; GO:0005634,nucleus; GO:0005886,plasma membrane; GO:0009651,response to salt stress; GO:0006950,response to stress; GO:0006970,response to osmotic stress; GO:0008150,biological_process; GO:0009628,response to abiotic stimulus; GO:0050896,response to stimulus; GO:0005575,cellular_component; GO:0031224,intrinsic component of membrane; G…	PF12796.10:Ankyrin repeats (3 copies)
CSS0000348	0.3049	0.1275	1.4247	0.6836	0.5285	0.3245	0.6841	0.3996	0.3161	0.5513	0.3215	0.378	5	2	22	11	8	6	11	7	6	10	6	7	Chr2	59445555	59449253	+	K23232 8-hydroxygeraniol dehydrogenase [EC:1.1.1.324] | (RefSeq) 8-hydroxygeraniol dehydrogenase-like (A)	ko00902: Monoterpenoid biosynthesis; ko01100: Metabolic pathways; ko01110: Biosynthesis of secondary metabolites	probable mannitol dehydrogenase isoform X1 [Camellia sinensis]	MTDH_FRAAN RecName: Full=Probable mannitol dehydrogenase; EC=1.1.1.255; AltName: Full=NAD-dependent mannitol dehydrogenase;	A0A4S4DI85_CAMSI RecName: Full=PKS_ER domain-containing protein {ECO:0000259|SMART:SM00829};	Alcohol dehydrogenase, class V	GO:0046029,mannitol dehydrogenase activity; GO:0008270,zinc ion binding; GO:0071704,organic substance metabolic process; GO:0003674,molecular_function; GO:0003824,catalytic activity; GO:0016491,oxidoreductase activity; GO:0016614,oxidoreductase activity, acting on CH-OH group of donors; GO:0016616,oxidoreductase activity, acting on the CH-OH group of donors, NAD or NADP as acceptor; GO:0031320,he…	PF08240.15:Alcohol dehydrogenase GroES-like domain
CSS0000349	13.7525	11.6789	12.4938	21.0223	18.8097	19.4303	17.4259	15.6542	14.662	15.055	14.3125	14.2025	602	489	515	903	760	959	748	732	743	729	713	702	Chr11	43483494	43504120	-	K14788 ribosome biogenesis protein ENP2 | (RefSeq) nucleolar protein 10 (A)	--	hypothetical protein HYC85_031986 [Camellia sinensis]	--	A0A7J7FRY6_CAMSI RecName: Full=NUC153 domain-containing protein {ECO:0000259|Pfam:PF08159};	WD40 repeat protein	GO:0005730,nucleolus; GO:0005575,cellular_component; GO:0005622,intracellular anatomical structure; GO:0005634,nucleus; GO:0031974,membrane-enclosed lumen; GO:0031981,nuclear lumen; GO:0043226,organelle; GO:0043227,membrane-bounded organelle; GO:0043228,non-membrane-bounded organelle; GO:0043229,intracellular organelle; GO:0043231,intracellular membrane-bounded organelle; GO:0043232,intracellular…	PF08159.15:NUC153 domain
CSS0000350	0.1632	0.2133	0.13	0.0416	0.0884	0.2533	0	0.1146	0	0.1107	0	0.1807	4	5	3	1	2	7	0	3	0	3	0	5	Chr4	191986186	191987808	+	--	--	pentatricopeptide repeat-containing protein At1g09900-like [Camellia sinensis]	PP407_ARATH RecName: Full=Pentatricopeptide repeat-containing protein At5g39710; AltName: Full=Protein EMBRYO DEFECTIVE 2745;	A0A4S4EVF1_CAMSI RecName: Full=PPR_long domain-containing protein {ECO:0000259|Pfam:PF17177};	FOG: PPR repeat	GO:0005739,mitochondrion; GO:0005575,cellular_component; GO:0005622,intracellular anatomical structure; GO:0005737,cytoplasm; GO:0043226,organelle; GO:0043227,membrane-bounded organelle; GO:0043229,intracellular organelle; GO:0043231,intracellular membrane-bounded organelle; GO:0110165,cellular anatomical entity	PF13041.9:PPR repeat family
CSS0000351	1.2687	2.6528	2.4251	0.5172	0.2749	1.3503	1.5526	1.1877	0.8767	2.982	3.1215	1.573	5	10	9	2	1	6	6	5	4	13	14	7	Chr10	116306459	116306947	-	--	--	hypothetical protein HYC85_021891 [Camellia sinensis]	--	A0A7J7GMS2_CAMSI RecName: Full=NB-ARC domain-containing protein {ECO:0000259|Pfam:PF00931};	--	GO:0043531,ADP binding; GO:0006952,defense response; GO:0000166,nucleotide binding; GO:0003674,molecular_function; GO:0005488,binding; GO:0017076,purine nucleotide binding; GO:0030554,adenyl nucleotide binding; GO:0032553,ribonucleotide binding; GO:0032555,purine ribonucleotide binding; GO:0032559,adenyl ribonucleotide binding; GO:0036094,small molecule binding; GO:0043167,ion binding; GO:0043168…	--
CSS0000352	0.8491	2.9589	2.705	0.2884	15.0244	0	7.2155	0	0	0.7676	0	2.2558	3	10	9	1	49	0	25	0	0	3	0	9	Chr11	116883196	116883630	+	K13993 HSP20 family protein | (RefSeq) 17.6 kDa class I heat shock protein 1-like (A)	ko04141: Protein processing in endoplasmic reticulum	Callose synthase 9 [Camellia lanceoleosa]	CALS9_ARATH RecName: Full=Callose synthase 9; EC=2.4.1.34; AltName: Full=1,3-beta-glucan synthase; AltName: Full=Protein GLUCAN SYNTHASE-LIKE 10;	A0A5J5C3R4_9ASTE RecName: Full=FKS1_dom1 domain-containing protein {ECO:0000259|SMART:SM01205};	1,3-beta-glucan synthase/callose synthase catalytic subunit	GO:0000148,1,3-beta-D-glucan synthase complex; GO:0005829,cytosol; GO:0005794,Golgi apparatus; GO:0016021,integral component of membrane; GO:0005886,plasma membrane; GO:0003843,1,3-beta-D-glucan synthase activity; GO:0046527,glucosyltransferase activity; GO:0006075,(1->3)-beta-D-glucan biosynthetic process; GO:0052543,callose deposition in cell wall; GO:0048589,developmental growth; GO:0055047,ge…	--
CSS0000353	4.0444	3.3826	4.8318	14.1163	12.8893	13.9294	3.5401	3.4075	3.5809	7.038	6.1599	6.9247	120	96	135	411	353	466	103	108	123	231	208	232	Chr3	16779676	16791323	-	K08287 dual-specificity kinase [EC:2.7.12.1] | (RefSeq) serine/threonine-protein kinase AFC2-like (A)	--	uncharacterized protein LOC114288727 [Camellia sinensis]	--	A0A7J7HH12_CAMSI SubName: Full=Uncharacterized protein {ECO:0000313|EMBL:KAF5951727.1};	Uncharacterized conserved protein	GO:0016021,integral component of membrane; GO:0005575,cellular_component; GO:0016020,membrane; GO:0031224,intrinsic component of membrane; GO:0110165,cellular anatomical entity	PF05705.17:Eukaryotic protein of unknown function (DUF829)
CSS0000355	2.1104	2.6967	1.9921	1.6727	1.488	1.9014	3.0745	2.6969	2.9226	4.5424	3.9738	3.4117	63	77	56	49	41	64	90	86	101	150	135	115	Chr11	75296670	75299190	-	--	--	root phototropism protein 2-like [Camellia sinensis]	RPT2_ARATH RecName: Full=Root phototropism protein 2; AltName: Full=BTB/POZ domain-containing protein RPT2;	A0A4S4E4T2_CAMSI SubName: Full=Uncharacterized protein {ECO:0000313|EMBL:THG10286.1};	--	GO:0005737,cytoplasm; GO:0005634,nucleus; GO:0005777,peroxisome; GO:0009904,chloroplast accumulation movement; GO:0009638,phototropism; GO:0016567,protein ubiquitination; GO:0007165,signal transduction; GO:0006996,organelle organization; GO:0008150,biological_process; GO:0009657,plastid organization; GO:0009658,chloroplast organization; GO:0009902,chloroplast relocation; GO:0009987,cellular proce…	PF03000.17:NPH3 family
CSS0000356	3.1194	3.0605	3.0068	3.9125	5.5632	4.2563	5.0898	4.3577	3.8967	3.9479	4.0482	3.23	65	61	59	80	107	100	104	97	94	91	96	76	Chr2	130436281	130439888	-	K14564 nucleolar protein 56 | (RefSeq) nucleolar protein 56-like (A)	ko03008: Ribosome biogenesis in eukaryotes	hypothetical protein HYC85_004553 [Camellia sinensis]	NOP5B_ARATH RecName: Full=Probable nucleolar protein 5-2; AltName: Full=MAR-binding NOP56/58 homolog 2; AltName: Full=Nucleolar protein 58-2;	A0A7J7HZK8_CAMSI RecName: Full=Nop domain-containing protein {ECO:0000259|PROSITE:PS51358};	Ribosome biogenesis protein - Nop56p/Sik1p	GO:0031428,box C/D RNP complex; GO:0005730,nucleolus; GO:0032040,small-subunit processome; GO:0003729,mRNA binding; GO:0030515,snoRNA binding; GO:0042254,ribosome biogenesis; GO:0003674,molecular_function; GO:0003676,nucleic acid binding; GO:0003723,RNA binding; GO:0005488,binding; GO:0097159,organic cyclic compound binding; GO:1901363,heterocyclic compound binding; GO:0008150,biological_process;…	PF01798.21:snoRNA binding domain, fibrillarin
CSS0000357	0.5744	0.7206	1.0979	0.5268	0.7467	0.5604	0.9372	0.7528	1.3893	1.2981	1.1104	1.4752	10	12	18	9	12	11	16	14	28	25	22	29	Chr14	19374374	19377951	+	K14484 auxin-responsive protein IAA | (RefSeq) auxin-responsive protein IAA26-like (A)	ko04075: Plant hormone signal transduction	auxin-responsive protein IAA26-like [Camellia sinensis]	IAA26_ARATH RecName: Full=Auxin-responsive protein IAA26; AltName: Full=Indoleacetic acid-induced protein 26; AltName: Full=Phytochrome-associated protein 1;	A0A7J7G9V0_CAMSI RecName: Full=Auxin-responsive protein {ECO:0000256|RuleBase:RU004549};	--	GO:0005634,nucleus; GO:0003700,DNA-binding transcription factor activity; GO:0042802,identical protein binding; GO:0009734,auxin-activated signaling pathway; GO:0009733,response to auxin; GO:0003674,molecular_function; GO:0140110,transcription regulator activity; GO:0005488,binding; GO:0005515,protein binding; GO:0007154,cell communication; GO:0007165,signal transduction; GO:0008150,biological_pr…	PF02309.19:AUX/IAA family
CSS0000359	1.8066	1.0438	2.8273	3.1977	3.0904	3.1624	1.9878	1.4909	3.0596	3.2664	1.3159	2.1263	76	42	112	132	120	150	82	67	149	152	63	101	Contig450	2977	26065	-	K25203 exportin-4 | (RefSeq) exportin-4 (A)	ko03013: Nucleocytoplasmic transport	hypothetical protein HYC85_000367 [Camellia sinensis]	--	A0A7J7I4X9_CAMSI SubName: Full=Uncharacterized protein {ECO:0000313|EMBL:KAF5959158.1};	Nuclear transport receptor exportin 4 (importin beta superfamily)	GO:0005634,nucleus; GO:0005049,nuclear export signal receptor activity; GO:0003674,molecular_function; GO:0140104,molecular carrier activity; GO:0140142,nucleocytoplasmic carrier activity; GO:0005575,cellular_component; GO:0005622,intracellular anatomical structure; GO:0043226,organelle; GO:0043227,membrane-bounded organelle; GO:0043229,intracellular organelle; GO:0043231,intracellular membrane-b…	--
CSS0000360	80.8087	77.2838	72.6951	72.2373	62.5337	70.7712	75.179	73.941	78.5509	62.066	63.5323	67.0808	399	365	338	350	285	394	364	390	449	339	357	374	Chr13	49449686	49450126	+	K02907 large subunit ribosomal protein L30 | (RefSeq) uncharacterized protein LOC114258400 (A)	ko03010: Ribosome	uncharacterized protein LOC114258400 [Camellia sinensis]	--	A0A7J7GEZ7_CAMSI RecName: Full=Ribosomal_L30 domain-containing protein {ECO:0000259|Pfam:PF00327};	--	GO:0015934,large ribosomal subunit; GO:0003735,structural constituent of ribosome; GO:0006412,translation; GO:0003674,molecular_function; GO:0005198,structural molecule activity; GO:0006518,peptide metabolic process; GO:0006807,nitrogen compound metabolic process; GO:0008150,biological_process; GO:0008152,metabolic process; GO:0009058,biosynthetic process; GO:0009059,macromolecule biosynthetic pr…	PF00327.23:Ribosomal protein L30p/L7e
CSS0000361	0	0	0	0	0	0	0	0	0	0	0.3344	0	0	0	0	0	0	0	0	0	0	0	1	0	Chr12	46677910	46679112	+	--	--	hypothetical protein TEA_010706 [Camellia sinensis var. sinensis]	--	A0A4S4DNJ8_CAMSI SubName: Full=Uncharacterized protein {ECO:0000313|EMBL:THG04515.1};	--	--	PF05212.15:Protein of unknown function (DUF707)
CSS0000362	10.431	11.6323	9.9478	5.5026	4.6533	4.5712	4.7973	4.1357	4.6996	7.5437	7.5123	6.8831	255	272	229	132	105	126	115	108	133	204	209	190	Chr13	111906300	111909631	-	K03100 signal peptidase I [EC:3.4.21.89] | (RefSeq) uncharacterized protein LOC18104955 (A)	ko03060: Protein export	uncharacterized protein LOC114323323 [Camellia sinensis]	--	A0A7J7GBX9_CAMSI RecName: Full=BHLH domain-containing protein {ECO:0000259|PROSITE:PS50888};	--	GO:0005634,nucleus; GO:0046983,protein dimerization activity; GO:0006355,regulation of transcription, DNA-templated; GO:0003674,molecular_function; GO:0005488,binding; GO:0005515,protein binding; GO:0006139,nucleobase-containing compound metabolic process; GO:0006351,transcription, DNA-templated; GO:0006725,cellular aromatic compound metabolic process; GO:0006807,nitrogen compound metabolic proce…	--
CSS0000363	0	0	0	0.063	0.134	0.1097	0	0	0	0	0	0.0548	0	0	0	1	2	2	0	0	0	0	0	1	Chr5	182594254	182598098	-	K14486 auxin response factor | (RefSeq) auxin response factor 1-like (A)	ko04075: Plant hormone signal transduction	hypothetical protein TEA_023475 [Camellia sinensis var. sinensis]	ARF2B_SOLLC RecName: Full=Auxin response factor 2B {ECO:0000303|PubMed:26716451, ECO:0000303|PubMed:26959229}; Short=SlARF2B {ECO:0000303|PubMed:26716451};	A0A4S4EVB0_CAMSI RecName: Full=Auxin-responsive protein {ECO:0000256|RuleBase:RU004549};	--	GO:0005634,nucleus; GO:0003677,DNA binding; GO:0009734,auxin-activated signaling pathway; GO:0009835,fruit ripening; GO:0006355,regulation of transcription, DNA-templated; GO:0003674,molecular_function; GO:0003676,nucleic acid binding; GO:0005488,binding; GO:0097159,organic cyclic compound binding; GO:1901363,heterocyclic compound binding; GO:0007154,cell communication; GO:0007165,signal transduc…	PF06507.16:Auxin response factor
CSS0000364	0.0498	0.1563	0	0	0	0	0	0	0.1291	0	0	0	1	3	0	0	0	0	0	0	3	0	0	0	Chr5	92655452	92666972	+	K15341 DNA cross-link repair 1B protein [EC:3.1.-.-] | (RefSeq) 5' exonuclease Apollo-like isoform X1 (A)	--	5' exonuclease Apollo-like isoform X2 [Camellia sinensis]	SNM1_ARATH RecName: Full=DNA cross-link repair protein SNM1; Short=AtSNM1;	A0A7J7H8R9_CAMSI RecName: Full=DRMBL domain-containing protein {ECO:0000259|Pfam:PF07522};	Predicted hydrolase involved in interstrand cross-link repair	GO:0005634,nucleus; GO:0035312,5'-3' exodeoxyribonuclease activity; GO:0003684,damaged DNA binding; GO:0006281,DNA repair; GO:0006303,double-strand break repair via nonhomologous end joining; GO:0036297,interstrand cross-link repair; GO:0031848,protection from non-homologous end joining at telomere; GO:0003674,molecular_function; GO:0003824,catalytic activity; GO:0004518,nuclease activity; GO:000…	PF07522.17:DNA repair metallo-beta-lactamase
CSS0000365	0	2.1061	0.8022	9.7514	6.8203	4.02	1.0272	1.4144	1.9577	4.5528	5.3104	4.2371	0	8	3	38	25	18	4	6	9	20	24	19	Chr13	110273889	110274151	-	--	--	uncharacterized protein LOC114294691 [Camellia sinensis]	--	A0A7J7GC32_CAMSI SubName: Full=Uncharacterized protein {ECO:0000313|EMBL:KAF5936974.1};	--	--	--
CSS0000366	0.1679	0.351	0.5348	0	0	0	0	0.0786	0.3625	0	0.1475	0.2973	2	4	6	0	0	0	0	1	5	0	2	4	Contig874	777985	793110	-	K01102 pyruvate dehydrogenase phosphatase [EC:3.1.3.43] | (RefSeq) probable protein phosphatase 2C 38 (A)	--	hypothetical protein HYC85_021942 [Camellia sinensis]	--	A0A7J7GKK9_CAMSI SubName: Full=Uncharacterized protein {ECO:0000313|EMBL:KAF5940775.1};	--	--	--
CSS0000367	0	0	0	0.5768	0	0	0	0	0	0.2559	0.2487	0	0	0	0	2	0	0	0	0	0	1	1	0	Chr4	26108747	26108980	-	--	--	--	--	--	--	--	--
CSS0000368	149.881	161.15	152.654	90.8422	77.1339	86.788	122.041	133.843	133.15	120.322	121.718	128.506	2322	2388	2227	1381	1103	1516	1854	2215	2388	2062	2146	2248	Chr5	140458017	140463060	+	K01456 peptide-N4-(N-acetyl-beta-glucosaminyl)asparagine amidase [EC:3.5.1.52] | (RefSeq) peptide-N(4)-(N-acetyl-beta- glucosaminyl)asparagine amidase isoform X1 (A)	ko04141: Protein processing in endoplasmic reticulum	probable aldo-keto reductase 2 isoform X1 [Camellia sinensis]	AKR2_ORYSJ RecName: Full=Probable aldo-keto reductase 2; EC=1.1.1.-;	A0A7J7HCC0_CAMSI RecName: Full=Aldo_ket_red domain-containing protein {ECO:0000259|Pfam:PF00248};	Voltage-gated shaker-like K+ channel, subunit beta/KCNAB	GO:0005737,cytoplasm; GO:0004033,aldo-keto reductase (NADP) activity; GO:0003674,molecular_function; GO:0003824,catalytic activity; GO:0016491,oxidoreductase activity; GO:0016614,oxidoreductase activity, acting on CH-OH group of donors; GO:0016616,oxidoreductase activity, acting on the CH-OH group of donors, NAD or NADP as acceptor; GO:0005575,cellular_component; GO:0005622,intracellular anatomic…	PF00248.24:Aldo/keto reductase family
CSS0000369	19.1628	11.6999	19.6987	10.9359	17.1069	16.3157	14.3829	15.7862	17.4801	11.2254	11.4501	13.9839	125	73	121	70	103	120	92	110	132	81	85	103	Chr9	73502383	73502814	+	K05841 sterol 3beta-glucosyltransferase [EC:2.4.1.173] | (RefSeq) sterol 3-beta-glucosyltransferase UGT80B1-like isoform X1 (A)	--	sterol 3-beta-glucosyltransferase UGT80B1-like isoform X2 [Camellia sinensis]	--	A0A4S4DP69_CAMSI RecName: Full=Glyco_transf_28 domain-containing protein {ECO:0000259|Pfam:PF03033};	--	GO:0016758,transferase activity, transferring hexosyl groups; GO:0008194,UDP-glycosyltransferase activity; GO:0005975,carbohydrate metabolic process; GO:0030259,lipid glycosylation; GO:0003674,molecular_function; GO:0003824,catalytic activity; GO:0016740,transferase activity; GO:0016757,transferase activity, transferring glycosyl groups; GO:0008150,biological_process; GO:0008152,metabolic process…	--
CSS0000372	8.8302	10.2351	7.1349	32.0823	39.0981	26.5591	4.894	3.4143	3.648	20.3034	18.2171	20.2303	46	51	35	164	188	156	25	19	22	117	108	119	Chr13	13680735	13681288	+	--	--	hypothetical protein TEA_001094 [Camellia sinensis var. sinensis]	--	A0A4S4DAV8_CAMSI RecName: Full=BHLH domain-containing protein {ECO:0000259|PROSITE:PS50888};	--	GO:0005634,nucleus; GO:0046983,protein dimerization activity; GO:0006355,regulation of transcription, DNA-templated; GO:0003674,molecular_function; GO:0005488,binding; GO:0005515,protein binding; GO:0006139,nucleobase-containing compound metabolic process; GO:0006351,transcription, DNA-templated; GO:0006725,cellular aromatic compound metabolic process; GO:0006807,nitrogen compound metabolic proce…	--
CSS0000373	130.829	134.853	125.481	38.361	39.4523	41.2596	164.813	170.651	156.159	54.7467	52.7071	55.9661	3625	3574	3274	1043	1009	1289	4478	5051	5009	1678	1662	1751	Chr2	42922610	42927076	-	K09755 ferulate-5-hydroxylase [EC:1.14.-.-] | (RefSeq) cytochrome P450 84A1-like (A)	ko00940: Phenylpropanoid biosynthesis; ko01100: Metabolic pathways; ko01110: Biosynthesis of secondary metabolites	cytochrome P450 84A1-like [Camellia sinensis]	C84A1_ARATH RecName: Full=Cytochrome P450 84A1; EC=1.14.-.-; AltName: Full=Ferulate-5-hydroxylase; Short=F5H;	A0A4S4ER69_CAMSI SubName: Full=Uncharacterized protein {ECO:0000313|EMBL:THG19291.1};	Cytochrome P450 CYP2 subfamily	GO:0005783,endoplasmic reticulum; GO:0016021,integral component of membrane; GO:0005886,plasma membrane; GO:0020037,heme binding; GO:0005506,iron ion binding; GO:0004497,monooxygenase activity; GO:0016705,oxidoreductase activity, acting on paired donors, with incorporation or reduction of molecular oxygen; GO:0009809,lignin biosynthetic process; GO:0009699,phenylpropanoid biosynthetic process; GO…	PF00067.25:Cytochrome P450
CSS0000374	1.0589	1.258	1.0733	1.4714	1.8772	1.1098	1.7424	0.9236	1.1849	1.6098	1.2476	1.2787	44	50	42	60	72	52	71	41	57	74	59	60	Chr15	62261766	62265973	-	K00521 ferric-chelate reductase [EC:1.16.1.7] | (RefSeq) ferric reduction oxidase 8, mitochondrial-like isoform X1 (A)	--	ferric reduction oxidase 8, mitochondrial-like isoform X2 [Camellia sinensis]	FRO8_ARATH RecName: Full=Ferric reduction oxidase 8, mitochondrial; Short=AtFRO8; EC=1.16.1.7; AltName: Full=Ferric-chelate reductase 8; Flags: Precursor;	A0A4S4DRM4_CAMSI RecName: Full=FAD-binding FR-type domain-containing protein {ECO:0000259|PROSITE:PS51384};	Ferric reductase, NADH/NADPH oxidase and related proteins	GO:0016021,integral component of membrane; GO:0031966,mitochondrial membrane; GO:0005739,mitochondrion; GO:0005886,plasma membrane; GO:0140618,NA; GO:0000293,ferric-chelate reductase activity; GO:0046872,metal ion binding; GO:0006811,ion transport; GO:0003674,molecular_function; GO:0003824,catalytic activity; GO:0016491,oxidoreductase activity; GO:0016722,oxidoreductase activity, acting on metal …	PF08030.15:Ferric reductase NAD binding domain
CSS0000375	5.7092	6.013	5.8832	0.7327	1.0996	0.9752	7.5041	5.9384	7.3427	4.97	3.939	4.5318	135	136	131	17	24	26	174	150	201	130	106	121	Chr1	204654602	204661279	-	--	--	PI-PLC X domain-containing protein At5g67130 [Camellia sinensis]	Y5713_ARATH RecName: Full=PI-PLC X domain-containing protein At5g67130; Flags: Precursor;	A0A4S4D2F8_CAMSI SubName: Full=Uncharacterized protein {ECO:0000313|EMBL:THF96338.1};	--	GO:0046658,anchored component of plasma membrane; GO:0009536,plastid; GO:0008081,phosphoric diester hydrolase activity; GO:0006629,lipid metabolic process; GO:0003674,molecular_function; GO:0003824,catalytic activity; GO:0016787,hydrolase activity; GO:0016788,hydrolase activity, acting on ester bonds; GO:0042578,phosphoric ester hydrolase activity; GO:0008150,biological_process; GO:0008152,metabo…	--
CSS0000376	3.0551	2.9944	2.9402	3.5026	2.5859	3.133	6.6531	7.4777	5.8005	4.3154	3.16	4.5376	96	90	87	108	75	111	205	251	211	150	113	161	Chr13	64267013	64275627	-	K08472 mlo protein | (RefSeq) MLO-like protein 3 isoform X1 (A)	--	MLO-like protein 3 isoform X1 [Camellia sinensis]	MLO3_ARATH RecName: Full=MLO-like protein 3; Short=AtMlo3;	A0A7J7GB23_CAMSI RecName: Full=MLO-like protein {ECO:0000256|RuleBase:RU280816};	--	GO:0016021,integral component of membrane; GO:0005516,calmodulin binding; GO:0006952,defense response; GO:0009607,response to biotic stimulus; GO:0003674,molecular_function; GO:0005488,binding; GO:0005515,protein binding; GO:0006950,response to stress; GO:0008150,biological_process; GO:0050896,response to stimulus; GO:0005575,cellular_component; GO:0016020,membrane; GO:0031224,intrinsic component…	PF03094.18:Mlo family
CSS0000378	0.4437	0.4639	0.3534	0.2261	0.6009	1.0822	0.1131	0.5192	0	0.1003	0.2924	0.1965	4	4	3	2	5	11	1	5	0	1	3	2	Chr4	118958104	118959142	-	--	--	hypothetical protein TEA_005358 [Camellia sinensis var. sinensis]	--	A0A4S4EMD3_CAMSI SubName: Full=Uncharacterized protein {ECO:0000313|EMBL:THG17813.1};	--	--	--
CSS0000379	0.1056	0.1104	0.3365	0.4306	0.801	0.3747	0.1077	0.0989	0.2737	0	0.2784	0.4677	1	1	3	4	7	4	1	1	3	0	3	5	Contig521	155187	160058	-	K13728 mitotic spindle assembly checkpoint protein MAD2B | (RefSeq) DNA polymerase zeta processivity subunit (A)	--	DNA polymerase zeta processivity subunit [Camellia sinensis]	REV7_ARATH RecName: Full=DNA polymerase zeta processivity subunit; AltName: Full=Revertibility protein 7 homolog; Short=AtREV7; Short=REV7 homolog;	A0A5B7A509_DAVIN SubName: Full=Putative DNA polymerase zeta processivity subunit isoform X2 {ECO:0000313|EMBL:MPA50958.1}; Flags: Fragment;	Mitotic spindle checkpoint protein	GO:0005634,nucleus; GO:0016035,zeta DNA polymerase complex; GO:0006974,cellular response to DNA damage stimulus; GO:0006281,DNA repair; GO:0010224,response to UV-B; GO:0006950,response to stress; GO:0008150,biological_process; GO:0009987,cellular process; GO:0033554,cellular response to stress; GO:0050896,response to stimulus; GO:0051716,cellular response to stimulus; GO:0006139,nucleobase-contai…	PF02301.21:HORMA domain
CSS0000380	34.5325	34.8662	32.9041	42.1011	39.9746	40.3464	35.3766	34.7624	33.4391	36.848	36.3016	33.8639	438	423	393	524	468	577	440	471	491	517	524	485	Chr5	117965397	118004574	+	K20069 adaptin ear-binding coat-associated protein 1/2 | (RefSeq) uncharacterized protein At1g03900 (A)	--	uncharacterized protein At1g03900 [Camellia sinensis]	Y1390_ARATH RecName: Full=Uncharacterized protein At1g03900;	A0A5B6ZC58_DAVIN RecName: Full=DUF1681 domain-containing protein {ECO:0000259|Pfam:PF07933};	Uncharacterized conserved protein	GO:0030125,clathrin vesicle coat; GO:0042626,ATPase-coupled transmembrane transporter activity; GO:0006897,endocytosis; GO:0016192,vesicle-mediated transport; GO:0003674,molecular_function; GO:0003824,catalytic activity; GO:0005215,transporter activity; GO:0015399,primary active transmembrane transporter activity; GO:0016462,pyrophosphatase activity; GO:0016787,hydrolase activity; GO:0016817,hydr…	PF07933.17:Protein of unknown function (DUF1681)
CSS0000381	0.5589	0.8764	0.2967	0	0.9082	0	0	0.5232	0.2414	0	0	0	2	3	1	0	3	0	0	2	1	0	0	0	Contig950	9445	9798	-	--	--	Phytosulfokines 2 [Camellia lanceoleosa]	PSK3_ARATH RecName: Full=Phytosulfokines 3; Short=AtPSK3; Contains: RecName: Full=Phytosulfokine-alpha; Short=PSK-alpha; Short=Phytosulfokine-a; Contains: RecName: Full=Phytosulfokine-beta; Short=PSK-beta; Short=Phytosulfokine-b; Flags: Precursor;	A0A6A4KUU7_9ERIC RecName: Full=Phytosulfokine {ECO:0000256|RuleBase:RU368031}; Contains: RecName: Full=Phytosulfokine-alpha {ECO:0000256|RuleBase:RU368031}; Short=PSK-alpha {ECO:0000256|RuleBase:RU368031}; Short=Phytosulfokine-a {ECO:0000256|RuleBase:RU368031}; Contains: RecName: Full=Phytosulfokine-beta {ECO:0000256|RuleBase:RU368031}; Short=PSK-beta {ECO:0000256|RuleBase:RU368031}; Short=Phytos…	--	GO:0031012,extracellular matrix; GO:0005576,extracellular region; GO:0005794,Golgi apparatus; GO:0008083,growth factor activity; GO:0030154,cell differentiation; GO:0008283,cell population proliferation; GO:0071456,cellular response to hypoxia; GO:0003674,molecular_function; GO:0005102,signaling receptor binding; GO:0005488,binding; GO:0005515,protein binding; GO:0030545,receptor regulator activi…	PF06404.15:Phytosulfokine precursor protein (PSK)
CSS0000382	8.5062	6.225	9.2912	6.6252	7.1749	6.9514	9.48	9.1004	10.8117	8.4036	8.9159	8.8245	140	98	144	107	109	129	153	160	206	153	167	164	Chr1	2502887	2507188	+	--	--	ycf20-like protein [Camellia sinensis]	YC20L_ARATH RecName: Full=Ycf20-like protein;	A0A4S4DU16_CAMSI SubName: Full=Uncharacterized protein {ECO:0000313|EMBL:THG06761.1};	--	GO:0009507,chloroplast; GO:0016021,integral component of membrane; GO:0010196,nonphotochemical quenching; GO:0008150,biological_process; GO:0009314,response to radiation; GO:0009416,response to light stimulus; GO:0009628,response to abiotic stimulus; GO:0050896,response to stimulus; GO:1990066,energy quenching; GO:0005575,cellular_component; GO:0005622,intracellular anatomical structure; GO:00057…	PF04483.15:Protein of unknown function (DUF565)
CSS0000384	39.2708	38.6244	37.2474	62.5168	64.3371	65.2493	40.9316	37.1468	39.8719	49.6435	46.691	48.5526	861	810	769	1345	1302	1613	880	870	1012	1204	1165	1202	Chr2	93453871	93460350	+	K01267 aspartyl aminopeptidase [EC:3.4.11.21] | (RefSeq) probable aspartyl aminopeptidase isoform X1 (A)	--	hypothetical protein TEA_025746 [Camellia sinensis var. sinensis]	DNPEP_RICCO RecName: Full=Probable aspartyl aminopeptidase; EC=3.4.11.21;	A0A4S4D3D9_CAMSI SubName: Full=Uncharacterized protein {ECO:0000313|EMBL:THF96802.1};	Aminopeptidase I zinc metalloprotease (M18)	GO:0005737,cytoplasm; GO:0004177,aminopeptidase activity; GO:0008237,metallopeptidase activity; GO:0008270,zinc ion binding; GO:0006508,proteolysis; GO:0003674,molecular_function; GO:0003824,catalytic activity; GO:0008233,peptidase activity; GO:0008238,exopeptidase activity; GO:0016787,hydrolase activity; GO:0140096,catalytic activity, acting on a protein; GO:0005488,binding; GO:0043167,ion bindi…	PF02127.18:Aminopeptidase I zinc metalloprotease (M18)
CSS0000385	0.8905	1.2557	1.2095	0.1266	0.0224	0.0367	0.4013	0.3102	0.6082	0.1872	0.4185	0.6602	43	58	55	6	1	2	19	16	34	10	23	36	Chr2	14855454	14861048	-	K14649 transcription initiation factor TFIID subunit 8 | (RefSeq) transcription initiation factor TFIID subunit 8-like (A)	ko03022: Basal transcription factors	protein LONGIFOLIA 1-like [Camellia sinensis]	LNG1_ARATH RecName: Full=Protein LONGIFOLIA 1; AltName: Full=Protein TON1 RECRUITING MOTIF 2;	A0A7J7I2Q1_CAMSI RecName: Full=DUF4378 domain-containing protein {ECO:0000259|Pfam:PF14309};	--	GO:0005829,cytosol; GO:0005634,nucleus; GO:0051513,regulation of monopolar cell growth; GO:0009826,unidimensional cell growth; GO:0000902,cell morphogenesis; GO:0001558,regulation of cell growth; GO:0008150,biological_process; GO:0009653,anatomical structure morphogenesis; GO:0009987,cellular process; GO:0016043,cellular component organization; GO:0016049,cell growth; GO:0022603,regulation of ana…	PF14309.9:Domain of unknown function (DUF4378)
CSS0000386	28.9972	29.0525	30.3369	33.1191	37.2501	40.1929	26.355	22.41	21.8464	27.3613	26.7215	31.1028	1416	1357	1395	1587	1679	2213	1262	1169	1235	1478	1485	1715	Contig969	265297	269325	-	K10592 E3 ubiquitin-protein ligase HUWE1 [EC:2.3.2.26] | (RefSeq) E3 ubiquitin-protein ligase UPL1-like (A)	ko04120: Ubiquitin mediated proteolysis	E3 ubiquitin-protein ligase UPL2-like [Camellia sinensis]	UPL2_ARATH RecName: Full=E3 ubiquitin-protein ligase UPL2; Short=Ubiquitin-protein ligase 2; EC=2.3.2.26; AltName: Full=HECT-type E3 ubiquitin transferase UPL2;	A0A4S4DW54_CAMSI RecName: Full=HECT-type E3 ubiquitin transferase {ECO:0000256|ARBA:ARBA00012485}; EC=2.3.2.26 {ECO:0000256|ARBA:ARBA00012485};	E3 ubiquitin-protein ligase/Putative upstream regulatory element binding protein	GO:0005737,cytoplasm; GO:0005829,cytosol; GO:0005739,mitochondrion; GO:0061630,ubiquitin protein ligase activity; GO:0043161,proteasome-mediated ubiquitin-dependent protein catabolic process; GO:0000209,protein polyubiquitination; GO:0016567,protein ubiquitination; GO:0003674,molecular_function; GO:0003824,catalytic activity; GO:0004842,ubiquitin-protein transferase activity; GO:0016740,transfera…	PF06025.15:Domain of Unknown Function (DUF913)
CSS0000387	3.0861	3.3136	2.1701	4.93	4.97	5.881	3.0196	3.9431	3.4584	3.3554	4.3242	3.8042	74	76	49	116	110	159	71	101	96	89	118	103	Chr13	66455110	66457348	+	K14484 auxin-responsive protein IAA | (RefSeq) auxin-induced protein AUX28-like (A)	ko04075: Plant hormone signal transduction	L10-interacting MYB domain-containing protein-like [Camellia sinensis]	LIMYB_ARATH RecName: Full=L10-interacting MYB domain-containing protein {ECO:0000303|PubMed:25707794};	A0A7J7GCK4_CAMSI RecName: Full=Myb_DNA-bind_3 domain-containing protein {ECO:0000259|Pfam:PF12776}; Flags: Fragment;	--	GO:0005634,nucleus; GO:0005575,cellular_component; GO:0005622,intracellular anatomical structure; GO:0043226,organelle; GO:0043227,membrane-bounded organelle; GO:0043229,intracellular organelle; GO:0043231,intracellular membrane-bounded organelle; GO:0110165,cellular anatomical entity	PF12776.10:Myb/SANT-like DNA-binding domain
CSS0000388	28.7293	28.0852	27.1412	23.384	19.0994	20.8473	25.0173	28.1168	30.2958	26.393	22.4577	21.5604	308	288	274	246	189	252	263	322	376	313	274	261	Chr11	37413978	37417015	-	K02887 large subunit ribosomal protein L20 | (RefSeq) uncharacterized protein LOC105175789 (A)	ko03010: Ribosome	50S ribosomal protein L20 [Camellia lanceoleosa]	RK20_CHLVU RecName: Full=50S ribosomal protein L20, chloroplastic;	A0A7J7FS92_CAMSI RecName: Full=50S ribosomal protein L20 {ECO:0000256|RuleBase:RU004311};	Mitochondrial/chloroplast ribosomal protein L20	GO:0009507,chloroplast; GO:0005840,ribosome; GO:0019843,rRNA binding; GO:0003735,structural constituent of ribosome; GO:0000027,ribosomal large subunit assembly; GO:0006412,translation; GO:0003674,molecular_function; GO:0003676,nucleic acid binding; GO:0003723,RNA binding; GO:0005488,binding; GO:0097159,organic cyclic compound binding; GO:1901363,heterocyclic compound binding; GO:0005198,structur…	PF00453.21:Ribosomal protein L20
CSS0000389	4.4348	5.9244	4.4479	1.1048	1.1211	1.0489	8.0904	7.7957	8.7684	1.8709	3.2907	2.5747	90	115	85	22	21	24	161	169	206	42	76	59	Chr1	16578744	16580087	-	K13080 flavanone 7-O-glucoside 2''-O-beta-L-rhamnosyltransferase [EC:2.4.1.236] | (RefSeq) flavanone 7-O-glucoside 2''-O-beta-L-rhamnosyltransferase-like (A)	ko00941: Flavonoid biosynthesis; ko00944: Flavone and flavonol biosynthesis	beta-D-glucosyl crocetin beta-1,6-glucosyltransferase-like [Camellia sinensis]	UGT29_PANGI RecName: Full=UDP-glucosyltransferase 29 {ECO:0000303|PubMed:25769286}; Short=UGTPg29 {ECO:0000303|PubMed:25769286, ECO:0000303|PubMed:29509695}; EC=2.4.1.365 {ECO:0000269|PubMed:25320211, ECO:0000269|PubMed:25769286}; AltName: Full=UDP-glucosyltransferase 94B1 {ECO:0000303|PubMed:25320211}; Short=PgUGT94B1 {ECO:0000303|PubMed:25320211}; AltName: Full=UDP-glucosyltransferase 94Q2 {ECO…	A0A7J7I1Y3_CAMSI RecName: Full=Glycosyltransferase {ECO:0000256|RuleBase:RU362057}; EC=2.4.1.- {ECO:0000256|RuleBase:RU362057};	UDP-glucuronosyl and UDP-glucosyl transferase	GO:0008194,UDP-glycosyltransferase activity; GO:0002238,response to molecule of fungal origin; GO:0016135,saponin biosynthetic process; GO:0046246,terpene biosynthetic process; GO:0016114,terpenoid biosynthetic process; GO:0003674,molecular_function; GO:0003824,catalytic activity; GO:0016740,transferase activity; GO:0016757,transferase activity, transferring glycosyl groups; GO:0008150,biological…	PF00201.21:UDP-glucoronosyl and UDP-glucosyl transferase
CSS0000390	319.585	328.902	285.684	129.007	114.969	111.964	330.638	345.445	341.431	260.197	252.915	235.611	3653	3596	3075	1447	1213	1443	3706	4218	4518	3290	3290	3041	Chr1	26288149	26288905	+	--	--	zinc finger protein ZAT8-like [Camellia sinensis]	ZAT11_ARATH RecName: Full=Zinc finger protein ZAT11;	A0A7J7I5Q9_CAMSI SubName: Full=Uncharacterized protein {ECO:0000313|EMBL:KAF5959458.1};	FOG: Zn-finger	GO:0005634,nucleus; GO:0003700,DNA-binding transcription factor activity; GO:0046872,metal ion binding; GO:0000976,transcription regulatory region sequence-specific DNA binding; GO:0071289,cellular response to nickel ion; GO:2000280,regulation of root development; GO:0006355,regulation of transcription, DNA-templated; GO:0010200,response to chitin; GO:0003674,molecular_function; GO:0140110,transc…	PF13912.9:C2H2-type zinc finger
CSS0000391	0	0	0	0	2.6091	0	0	0	0	1.0885	0	0	0	0	0	0	6	0	0	0	0	3	0	0	Chr1	161413785	161414334	+	--	--	--	--	--	--	--	--
CSS0000394	31.521	31.4594	35.0611	29.0758	30.1361	26.6303	34.8622	38.3905	31.0459	40.6569	35.2359	34.9373	485	463	508	439	428	462	526	631	553	692	617	607	Chr2	54491717	54502892	-	K07889 Ras-related protein Rab-5C | (RefSeq) ras-related protein RHN1-like (A)	ko04144: Endocytosis; ko04145: Phagosome	ras-related protein RHN1-like [Camellia sinensis]	RHN1_NICPL RecName: Full=Ras-related protein RHN1;	A0A7J7HZN0_CAMSI SubName: Full=Uncharacterized protein {ECO:0000313|EMBL:KAF5957935.1};	GTPase Rab5/YPT51 and related small G protein superfamily GTPases	GO:0005886,plasma membrane; GO:0005525,GTP binding; GO:0003924,GTPase activity; GO:0015031,protein transport; GO:0000166,nucleotide binding; GO:0001882,nucleoside binding; GO:0001883,purine nucleoside binding; GO:0003674,molecular_function; GO:0005488,binding; GO:0017076,purine nucleotide binding; GO:0019001,guanyl nucleotide binding; GO:0032549,ribonucleoside binding; GO:0032550,purine ribonucle…	PF00071.25:Ras family
CSS0000396	193.972	175.637	171.49	125.385	129.557	125.059	216.855	212.801	214.189	143.714	153.413	148.087	2472	2141	2058	1568	1524	1797	2710	2897	3160	2026	2225	2131	Chr6	8984203	8985611	-	K03122 transcription initiation factor TFIIA large subunit | (RefSeq) uncharacterized protein LOC114825099 (A)	ko03022: Basal transcription factors	hypothetical protein TEA_020395 [Camellia sinensis var. sinensis]	--	A0A4S4E1J2_CAMSI RecName: Full=PB1 domain-containing protein {ECO:0000259|SMART:SM00666};	--	--	PF00564.27:PB1 domain
CSS0000397	10.1512	9.9639	9.1325	15.4044	14.5515	15.3328	11.1658	10.9552	12.1001	13.6649	13.7109	15.9386	229	215	194	341	303	390	247	264	316	341	352	406	Chr12	111164331	111165939	-	K10615 E3 ubiquitin-protein ligase HERC4 [EC:2.3.2.26] | (RefSeq) E3 ubiquitin-protein ligase (A)	ko04120: Ubiquitin mediated proteolysis	ultraviolet-B receptor UVR8 [Camellia sinensis]	UVR8_ARATH RecName: Full=Ultraviolet-B receptor UVR8 {ECO:0000303|PubMed:12226503}; AltName: Full=Protein UV-B RESISTANCE 8 {ECO:0000303|PubMed:12226503}; AltName: Full=RCC1 domain-containing protein UVR8 {ECO:0000303|PubMed:12226503};	A0A7J7GET1_CAMSI SubName: Full=Uncharacterized protein {ECO:0000313|EMBL:KAF5938855.1};	FOG: RCC1 domain	GO:0000785,chromatin; GO:0005829,cytosol; GO:0005634,nucleus; GO:0009536,plastid; GO:0003682,chromatin binding; GO:0005085,guanyl-nucleotide exchange factor activity; GO:0042802,identical protein binding; GO:0009881,photoreceptor activity; GO:0042803,protein homodimerization activity; GO:0009649,entrainment of circadian clock; GO:0009411,response to UV; GO:0010224,response to UV-B; GO:0003674,mol…	PF00415.21:Regulator of chromosome condensation (RCC1) repeat
CSS0000398	2.6597	1.724	2.429	3.0899	3.9188	4.6234	1.8444	2.0417	1.6082	1.1541	5.0481	1.9786	50	31	43	57	68	98	34	41	35	24	108	42	Chr14	122826515	122835170	-	K00031 isocitrate dehydrogenase [EC:1.1.1.42] | (RefSeq) isocitrate dehydrogenase [NADP]-like (A)	ko00020: Citrate cycle (TCA cycle); ko00480: Glutathione metabolism; ko01100: Metabolic pathways; ko01110: Biosynthesis of secondary metabolites; ko01200: Carbon metabolism; ko01210: 2-Oxocarboxylic acid metabolism; ko01230: Biosynthesis of amino acids; ko04146: Peroxisome	hypothetical protein HYC85_014984 [Camellia sinensis]	IDHC_TOBAC RecName: Full=Isocitrate dehydrogenase [NADP]; Short=IDH; EC=1.1.1.42; AltName: Full=IDP; AltName: Full=NADP(+)-specific ICDH; AltName: Full=Oxalosuccinate decarboxylase;	A0A7J7H900_CAMSI RecName: Full=Isocitrate dehydrogenase [NADP] {ECO:0000256|PIRNR:PIRNR000108}; EC=1.1.1.42 {ECO:0000256|PIRNR:PIRNR000108};	NADP-dependent isocitrate dehydrogenase	GO:0005739,mitochondrion; GO:0004450,isocitrate dehydrogenase (NADP+) activity; GO:0000287,magnesium ion binding; GO:0051287,NAD binding; GO:0006097,glyoxylate cycle; GO:0006102,isocitrate metabolic process; GO:0006739,NADP metabolic process; GO:0006099,tricarboxylic acid cycle; GO:0003674,molecular_function; GO:0003824,catalytic activity; GO:0004448,isocitrate dehydrogenase activity; GO:0016491,…	PF00180.23:Isocitrate/isopropylmalate dehydrogenase
CSS0000400	4.4815	6.8197	3.8602	3.7044	2.1039	4.2396	3.8593	4.102	2.2797	3.6912	2.144	4.1012	90	131	73	73	39	96	76	88	53	82	49	93	Chr6	60401502	60408058	+	K13195 cold-inducible RNA-binding protein | (RefSeq) glycine-rich RNA-binding protein GRP1A-like (A)	--	Cold-inducible RNA-binding protein [Camellia lanceoleosa]	GRP10_BRANA RecName: Full=Glycine-rich RNA-binding protein 10;	A0A6A4M304_9ERIC RecName: Full=RRM domain-containing protein {ECO:0000259|PROSITE:PS50102}; Flags: Fragment;	--	GO:0003723,RNA binding; GO:0003674,molecular_function; GO:0003676,nucleic acid binding; GO:0005488,binding; GO:0097159,organic cyclic compound binding; GO:1901363,heterocyclic compound binding	PF00076.25:RNA recognition motif. (a.k.a. RRM, RBD, or RNP domain)
CSS0000401	0.1758	0.2101	0.2667	0.0256	0.1088	0.1782	0.0768	0.1411	0.0868	0.2043	0.0441	0.0667	7	8	10	1	4	8	3	6	4	9	2	3	Chr4	9979474	9992215	-	K11498 centromeric protein E | (RefSeq) kinesin-like protein KIN-7C isoform X1 (A)	--	kinesin-like protein KIN-7C isoform X2 [Camellia sinensis]	KN7F_ORYSJ RecName: Full=Kinesin-like protein KIN-7F {ECO:0000305};	A0A7J7HUJ2_CAMSI RecName: Full=Kinesin motor domain-containing protein {ECO:0000259|PROSITE:PS50067};	Kinesin-like protein	GO:0005874,microtubule; GO:0005524,ATP binding; GO:0016887,ATPase activity; GO:0008017,microtubule binding; GO:0003777,microtubule motor activity; GO:0007018,microtubule-based movement; GO:0000166,nucleotide binding; GO:0003674,molecular_function; GO:0005488,binding; GO:0017076,purine nucleotide binding; GO:0030554,adenyl nucleotide binding; GO:0032553,ribonucleotide binding; GO:0032555,purine ri…	PF00225.26:Kinesin motor domain
CSS0000402	0.6271	0.1311	1.8648	0.5113	1.3589	0.445	0.2558	0	0	0.2268	0.7715	0.6665	5	1	14	4	10	4	2	0	0	2	7	6	Chr10	82230081	82232037	+	--	--	mitochondrial fission protein ELM1-like, partial [Camellia sinensis]	ELM1_ARATH RecName: Full=Mitochondrial fission protein ELM1; AltName: Full=Protein ELONGATED MITOCHONDRIA 1;	A0A7J7GKP9_CAMSI SubName: Full=Uncharacterized protein {ECO:0000313|EMBL:KAF5940481.1};	--	GO:0005829,cytosol; GO:0005741,mitochondrial outer membrane; GO:0000266,mitochondrial fission; GO:0033365,protein localization to organelle; GO:0006996,organelle organization; GO:0007005,mitochondrion organization; GO:0008150,biological_process; GO:0009987,cellular process; GO:0016043,cellular component organization; GO:0048285,organelle fission; GO:0071840,cellular component organization or biog…	PF06258.14:Mitochondrial fission ELM1
CSS0000403	5.1666	5.4015	4.9879	5.0737	5.1904	4.8322	4.1193	2.6382	4.1384	4.4159	4.705	5.5739	55	55	50	53	51	58	43	30	51	52	57	67	Chr14	130703323	130704048	+	K10956 protein transport protein SEC61 subunit alpha | (RefSeq) protein transport protein Sec61 subunit alpha-like (A)	ko03060: Protein export; ko04141: Protein processing in endoplasmic reticulum; ko04145: Phagosome	hypothetical protein GYH30_015963 [Glycine max]	SC61A_PYRSA RecName: Full=Protein transport protein Sec61 subunit alpha;	I1KDJ9_SOYBN RecName: Full=Plug_translocon domain-containing protein {ECO:0000259|Pfam:PF10559};	Transport protein Sec61, alpha subunit	GO:0005789,endoplasmic reticulum membrane; GO:0016021,integral component of membrane; GO:0015031,protein transport; GO:0006810,transport; GO:0006811,ion transport; GO:0006820,anion transport; GO:0008104,protein localization; GO:0008150,biological_process; GO:0015833,peptide transport; GO:0033036,macromolecule localization; GO:0042886,amide transport; GO:0045184,establishment of protein localizati…	PF00344.23:SecY
CSS0000404	14.2182	12.7411	16.4613	10.4313	11.0317	11.0694	14.0907	14.1356	15.9294	10.2681	14.3957	13.1361	532	456	580	383	381	467	517	565	690	425	613	555	Chr7	59627383	59643271	-	K00232 acyl-CoA oxidase [EC:1.3.3.6] | (RefSeq) acyl-coenzyme A oxidase 3, peroxisomal-like (A)	ko00071: Fatty acid degradation; ko00410: beta-Alanine metabolism; ko00592: alpha-Linolenic acid metabolism; ko00640: Propanoate metabolism; ko01040: Biosynthesis of unsaturated fatty acids; ko01100: Metabolic pathways; ko01110: Biosynthesis of secondary metabolites; ko01200: Carbon metabolism; ko01212: Fatty acid metabolism; ko04146: Peroxisome	hypothetical protein HYC85_014223 [Camellia sinensis]	ACOX3_ARATH RecName: Full=Acyl-coenzyme A oxidase 3, peroxisomal; Short=AOX 3; Short=Acyl-CoA oxidase 3; EC=1.3.3.6; AltName: Full=Medium-chain acyl-CoA oxidase; Short=AtCX3; Flags: Precursor;	A0A7J7H948_CAMSI SubName: Full=Uncharacterized protein {ECO:0000313|EMBL:KAF5948266.1};	Pristanoyl-CoA/acyl-CoA oxidase	GO:0005576,extracellular region; GO:0005777,peroxisome; GO:0003997,acyl-CoA oxidase activity; GO:0071949,FAD binding; GO:0005504,fatty acid binding; GO:0050660,flavin adenine dinucleotide binding; GO:0006635,fatty acid beta-oxidation; GO:0033540,fatty acid beta-oxidation using acyl-CoA oxidase; GO:0055088,lipid homeostasis; GO:0051791,medium-chain fatty acid metabolic process; GO:0003674,molecula…	PF01756.22:Acyl-CoA oxidase
CSS0000405	0.1666	1.916	1.0616	1.3583	1.444	2.2165	0.6796	1.2477	0.8635	0.4518	0.366	1.6968	2	22	12	16	16	30	8	16	12	6	5	23	Chr3	139569173	139569996	-	--	--	hypothetical protein LOK49_LG10G01214 [Camellia lanceoleosa]	--	A0A7J7FWC4_CAMSI RecName: Full=ELFV_dehydrog domain-containing protein {ECO:0000259|SMART:SM00839};	--	GO:0016021,integral component of membrane; GO:0016491,oxidoreductase activity; GO:0006520,cellular amino acid metabolic process; GO:0003674,molecular_function; GO:0003824,catalytic activity; GO:0006082,organic acid metabolic process; GO:0006807,nitrogen compound metabolic process; GO:0008150,biological_process; GO:0008152,metabolic process; GO:0009987,cellular process; GO:0019752,carboxylic acid …	PF14111.9:Domain of unknown function (DUF4283)
CSS0000406	18.5635	18.4634	16.0372	11.1461	10.4362	11.6138	15.4517	12.3054	11.0948	10.9306	11.4183	10.7082	370	352	301	218	192	261	302	262	256	241	259	241	Chr2	93704792	93714409	+	K08246 cycloeucalenol cycloisomerase [EC:5.5.1.9] | (RefSeq) cycloeucalenol cycloisomerase-like (A)	ko00100: Steroid biosynthesis; ko01100: Metabolic pathways; ko01110: Biosynthesis of secondary metabolites	Cycloeucalenol cycloisomerase [Camellia lanceoleosa]	CCI1_ARATH RecName: Full=Cycloeucalenol cycloisomerase; EC=5.5.1.9; AltName: Full=Cycloeucalenol--obtusifoliol isomerase; AltName: Full=Cyclopropyl sterol isomerase;	A0A7J7HYX2_CAMSI SubName: Full=Uncharacterized protein {ECO:0000313|EMBL:KAF5957324.1};	--	GO:0016021,integral component of membrane; GO:0047793,cycloeucalenol cycloisomerase activity; GO:0003674,molecular_function; GO:0003824,catalytic activity; GO:0016853,isomerase activity; GO:0016872,intramolecular lyase activity; GO:0005575,cellular_component; GO:0016020,membrane; GO:0031224,intrinsic component of membrane; GO:0110165,cellular anatomical entity	--
CSS0000407	0.3649	0	0.1937	0	0.3953	0.3236	0.1861	0	0.6304	0	0.3206	0.3231	2	0	1	0	2	2	1	0	4	0	2	2	Chr6	72575308	72575784	-	K01595 phosphoenolpyruvate carboxylase [EC:4.1.1.31] | (RefSeq) phosphoenolpyruvate carboxylase-like (A)	ko00620: Pyruvate metabolism; ko00710: Carbon fixation in photosynthetic organisms; ko01100: Metabolic pathways; ko01200: Carbon metabolism	phosphoenolpyruvate carboxylase, housekeeping isozyme-like [Camellia sinensis]	CAPP1_SACHY RecName: Full=Phosphoenolpyruvate carboxylase, housekeeping isozyme; Short=PEPC; Short=PEPCase; EC=4.1.1.31;	A0A7J7I5Q4_CAMSI SubName: Full=Uncharacterized protein {ECO:0000313|EMBL:KAF5960125.1};	--	GO:0005737,cytoplasm; GO:0008964,phosphoenolpyruvate carboxylase activity; GO:0015977,carbon fixation; GO:0015979,photosynthesis; GO:0006099,tricarboxylic acid cycle; GO:0003674,molecular_function; GO:0003824,catalytic activity; GO:0004611,phosphoenolpyruvate carboxykinase activity; GO:0016829,lyase activity; GO:0016830,carbon-carbon lyase activity; GO:0016831,carboxy-lyase activity; GO:0008150,b…	PF00311.20:Phosphoenolpyruvate carboxylase
CSS0000408	0	0.9338	0.8131	0.2601	1.5207	3.0557	0.3904	0.3584	0.4409	0.6921	3.1395	2.1471	0	7	6	2	11	27	3	3	4	6	28	19	Chr3	172091592	172092110	+	K16281 RING-H2 zinc finger protein RHA1 | (RefSeq) E3 ubiquitin-protein ligase RHA1B-like (A)	--	E3 ubiquitin-protein ligase RHA1B-like [Camellia sinensis]	BRH1_ARATH RecName: Full=Brassinosteroid-responsive RING protein 1 {ECO:0000303|PubMed:12012249};	A0A4S4EY90_CAMSI RecName: Full=RING-type domain-containing protein {ECO:0000259|PROSITE:PS50089};	FOG: Predicted E3 ubiquitin ligase	GO:0016021,integral component of membrane; GO:0061630,ubiquitin protein ligase activity; GO:0008270,zinc ion binding; GO:0009742,brassinosteroid mediated signaling pathway; GO:0016567,protein ubiquitination; GO:1901371,regulation of leaf morphogenesis; GO:1905421,regulation of plant organ morphogenesis; GO:0009741,response to brassinosteroid; GO:0010200,response to chitin; GO:0003674,molecular_fu…	PF13639.9:Ring finger domain
CSS0000409	0	0	0	0	0	0.0819	0.0942	0	0.0266	0	0.0271	0.0818	0	0	0	0	0	3	3	0	1	0	1	3	Chr13	101778364	101797641	+	K22207 L-cysteine desulfhydrase [EC:4.4.1.28] | (RefSeq) L-cysteine desulfhydrase-like (A)	ko00270: Cysteine and methionine metabolism; ko01100: Metabolic pathways	L-cysteine desulfhydrase-like [Camellia sinensis]	LCYD1_ARATH RecName: Full=L-cysteine desulfhydrase; EC=4.4.1.28; AltName: Full=AtL-CDes1; Short=L-CDes1; AltName: Full=AtLCD;	A0A4S4DUH7_CAMSI RecName: Full=Aminotran_5 domain-containing protein {ECO:0000259|Pfam:PF00266};	Cysteine desulfurase NFS1	GO:0080146,L-cysteine desulfhydrase activity; GO:0019450,L-cysteine catabolic process to pyruvate; GO:0003674,molecular_function; GO:0003824,catalytic activity; GO:0016829,lyase activity; GO:0016846,carbon-sulfur lyase activity; GO:0000096,sulfur amino acid metabolic process; GO:0000098,sulfur amino acid catabolic process; GO:0006082,organic acid metabolic process; GO:0006090,pyruvate metabolic p…	PF00266.22:Aminotransferase class-V
CSS0000411	0	0	0	0	0	3.7971	0	0	0	0	0	0	0	0	0	0	0	64	0	0	0	0	0	0	Contig1286	142864	146142	-	K12169 Kip1 ubiquitination-promoting complex protein 1 [EC:2.3.2.27] | (RefSeq) E3 ubiquitin-protein ligase RKP-like (A)	--	uncharacterized protein LOC114269911 [Camellia sinensis]	RNHX1_ARATH RecName: Full=Putative ribonuclease H protein At1g65750; EC=3.1.26.4;	A0A2N9I206_FAGSY RecName: Full=zf-RVT domain-containing protein {ECO:0000259|Pfam:PF13966};	Integral membrane protein	GO:0046872,metal ion binding; GO:0003676,nucleic acid binding; GO:0004523,RNA-DNA hybrid ribonuclease activity; GO:0003674,molecular_function; GO:0005488,binding; GO:0043167,ion binding; GO:0043169,cation binding; GO:0097159,organic cyclic compound binding; GO:1901363,heterocyclic compound binding; GO:0003824,catalytic activity; GO:0004518,nuclease activity; GO:0004519,endonuclease activity; GO:0…	PF13966.9:zinc-binding in reverse transcriptase
CSS0000413	0	0	0.2065	0.0991	0.1054	0	0.0992	0	0	0	0	0.1722	0	0	2	1	1	0	1	0	0	0	0	2	Chr7	91088870	91089947	+	K08794 calcium/calmodulin-dependent protein kinase I [EC:2.7.11.17] | (RefSeq) uncharacterized protein LOC114314455 (A)	--	hypothetical protein LOK49_LG09G00940 [Camellia lanceoleosa]	--	A0A4V3WKX2_CAMSI SubName: Full=Uncharacterized protein {ECO:0000313|EMBL:THG02477.1};	--	--	--
CSS0000414	21.9814	22.5673	25.3834	26.8349	25.7122	25.8601	26.4502	29.4114	23.1856	28.2488	29.7422	26.5731	389	382	423	466	420	516	459	556	475	553	599	531	Chr7	84546527	84551521	+	K15362 fanconi anemia group J protein [EC:5.6.2.3] | (RefSeq) putative DNA helicase required for mitotic chromosome segregation CHL1 (A)	ko03440: Homologous recombination	hypothetical protein LOK49_LG07G01511 [Camellia lanceoleosa]	--	A0A7J7H571_CAMSI RecName: Full=MMtag domain-containing protein {ECO:0000259|Pfam:PF10159};	Predicted coiled-coil protein	--	PF10159.12:Multiple myeloma tumor-associated
CSS0000415	2.1433	2.2407	1.6843	2.1405	3.3901	2.9273	3.8031	4.2134	3.9619	1.8213	2.7496	3.2647	50	50	37	49	73	77	87	105	107	47	73	86	Chr10	45525545	45527089	-	K22733 magnesium transporter | (RefSeq) uncharacterized protein LOC102612526 (A)	--	pentatricopeptide repeat-containing protein At4g14170 [Camellia sinensis]	PP309_ARATH RecName: Full=Pentatricopeptide repeat-containing protein At4g14170;	A0A4S4E1B5_CAMSI SubName: Full=Uncharacterized protein {ECO:0000313|EMBL:THG09602.1};	FOG: PPR repeat	--	PF01535.23:PPR repeat
CSS0000416	0	0	0	0.1145	0.0609	0	0	0.1052	0	0	0	0	0	0	0	2	1	0	0	2	0	0	0	0	Chr8	126878700	126879914	+	K11797 PH-interacting protein | (RefSeq) uncharacterized protein LOC114256834 (A)	--	uncharacterized protein LOC114322241 [Camellia sinensis]	RNHX1_ARATH RecName: Full=Putative ribonuclease H protein At1g65750; EC=3.1.26.4;	A0A2N9I206_FAGSY RecName: Full=zf-RVT domain-containing protein {ECO:0000259|Pfam:PF13966};	FOG: Reverse transcriptase	GO:0046872,metal ion binding; GO:0003676,nucleic acid binding; GO:0004523,RNA-DNA hybrid ribonuclease activity; GO:0003674,molecular_function; GO:0005488,binding; GO:0043167,ion binding; GO:0043169,cation binding; GO:0097159,organic cyclic compound binding; GO:1901363,heterocyclic compound binding; GO:0003824,catalytic activity; GO:0004518,nuclease activity; GO:0004519,endonuclease activity; GO:0…	PF13966.9:zinc-binding in reverse transcriptase
CSS0000417	0	0	0	0	0	0	0	0	0	0	0	0.9654	0	0	0	0	0	0	0	0	0	0	0	4	Contig418	70209	71272	-	K11136 regulator of telomere elongation helicase 1 [EC:5.6.2.3] | (RefSeq) regulator of telomere elongation helicase 1 homolog (A)	--	regulator of telomere elongation helicase 1 homolog [Camellia sinensis]	--	A0A4S4E6V5_CAMSI SubName: Full=Uncharacterized protein {ECO:0000313|EMBL:THG11761.1};	--	--	--
CSS0000418	25.1221	21.2568	25.0175	49.0612	52.6867	49.3733	22.6287	19.8115	27.4849	36.1865	38.2659	33.6756	514	416	482	985	995	1139	454	433	651	819	891	778	Chr3	47480238	47489320	+	K09122 uncharacterized protein | (RefSeq) uncharacterized protein LOC8057957 (A)	--	uncharacterized protein LOC114290614 isoform X2 [Camellia sinensis]	--	A0A7J7HGP4_CAMSI SubName: Full=Uncharacterized protein {ECO:0000313|EMBL:KAF5952062.1};	--	--	PF05212.15:Protein of unknown function (DUF707)
CSS0000420	2.2961	1.8827	2.9643	5.368	6.0482	7.3471	2.1579	2.5709	2.6445	2.9304	2.5319	3.6283	51	40	62	117	124	184	47	61	68	72	64	91	Contig422	301172	302642	+	K17964 leucine-rich PPR motif-containing protein, mitochondrial | (RefSeq) pentatricopeptide repeat-containing protein At5g55840 (A)	--	hypothetical protein HYC85_013109 [Camellia sinensis]	PP409_ARATH RecName: Full=Pentatricopeptide repeat-containing protein At5g40400;	A0A7J7HGV2_CAMSI SubName: Full=Uncharacterized protein {ECO:0000313|EMBL:KAF5951116.1};	FOG: PPR repeat	--	PF13041.9:PPR repeat family
CSS0000421	0	0	0.3422	0.1642	0	0	0	0	0.1392	0.2185	0	0	0	0	4	2	0	0	0	0	2	3	0	0	Chr4	193149310	193151559	+	--	--	hypothetical protein LOK49_LG05G00058 [Camellia lanceoleosa]	--	A0A7J7HNI1_CAMSI SubName: Full=Uncharacterized protein {ECO:0000313|EMBL:KAF5953536.1}; Flags: Fragment;	--	--	--
CSS0000422	5.4221	4.6563	4.1128	7.4989	7.5525	6.5263	4.542	1.994	3.8473	5.4267	5.7853	4.9733	28	23	20	38	36	38	23	11	23	31	34	29	Chr5	148290067	148291260	+	--	--	hypothetical protein HYC85_013111 [Camellia sinensis]	--	A0A7J7HGM1_CAMSI RecName: Full=RING-type domain-containing protein {ECO:0000259|PROSITE:PS50089};	--	--	--
CSS0000424	0	0	0	0	0	0.095	0	0	0	0	0	0	0	0	0	0	0	3	0	0	0	0	0	0	Chr3	172038556	172041147	+	K03006 DNA-directed RNA polymerase II subunit RPB1 [EC:2.7.7.6] | (RefSeq) LOW QUALITY PROTEIN: DNA-directed RNA polymerase II subunit 1-like (A)	ko03020: RNA polymerase	hypothetical protein KY284_024761 [Solanum tuberosum]	POLX_TOBAC RecName: Full=Retrovirus-related Pol polyprotein from transposon TNT 1-94; Includes: RecName: Full=Protease; EC=3.4.23.-; Includes: RecName: Full=Reverse transcriptase; EC=2.7.7.49; Includes: RecName: Full=Endonuclease;	A5BGM4_VITVI RecName: Full=Integrase catalytic domain-containing protein {ECO:0000259|PROSITE:PS50994};	FOG: Transposon-encoded proteins with TYA, reverse transcriptase, integrase domains in various combinations	GO:0004190,aspartic-type endopeptidase activity; GO:0004519,endonuclease activity; GO:0003676,nucleic acid binding; GO:0003964,RNA-directed DNA polymerase activity; GO:0008270,zinc ion binding; GO:0015074,DNA integration; GO:0006508,proteolysis; GO:0003674,molecular_function; GO:0003824,catalytic activity; GO:0004175,endopeptidase activity; GO:0008233,peptidase activity; GO:0016787,hydrolase acti…	PF14223.9:gag-polypeptide of LTR copia-type
CSS0000425	0	0.4424	0	0	0	0	0	0	0.1218	0	0	0	0	6	0	0	0	0	0	0	2	0	0	0	Chr4	60509082	60511600	+	K05933 aminocyclopropanecarboxylate oxidase [EC:1.14.17.4] | (RefSeq) 1-aminocyclopropane-1-carboxylate oxidase 5-like (A)	ko00270: Cysteine and methionine metabolism; ko01100: Metabolic pathways; ko01110: Biosynthesis of secondary metabolites	1-aminocyclopropane-1-carboxylate oxidase 5-like [Camellia sinensis]	ACCO5_ARATH RecName: Full=1-aminocyclopropane-1-carboxylate oxidase 5; Short=ACC oxidase 5; Short=AtACO5; EC=1.14.17.4;	A0A4S4D5P0_CAMSI RecName: Full=Fe2OG dioxygenase domain-containing protein {ECO:0000259|PROSITE:PS51471};	Iron/ascorbate family oxidoreductases	GO:0009815,1-aminocyclopropane-1-carboxylate oxidase activity; GO:0051213,dioxygenase activity; GO:0031418,L-ascorbic acid binding; GO:0046872,metal ion binding; GO:0006952,defense response; GO:0009693,ethylene biosynthetic process; GO:0003674,molecular_function; GO:0003824,catalytic activity; GO:0016491,oxidoreductase activity; GO:0016638,oxidoreductase activity, acting on the CH-NH2 group of do…	PF03171.23:2OG-Fe(II) oxygenase superfamily
CSS0000426	0.1314	0	0.1395	0.1339	0	0	0	0	0	0	0.0577	0	2	0	2	2	0	0	0	0	0	0	1	0	Chr5	193649693	193653359	+	K13436 pto-interacting protein 1 [EC:2.7.11.1] | (RefSeq) pto-interacting protein 1 (A)	ko04626: Plant-pathogen interaction	Pto-interacting protein 1 [Camellia lanceoleosa]	PTI1_SOLLC RecName: Full=Pto-interacting protein 1; Short=Pti1 {ECO:0000303|PubMed:8521516}; EC=2.7.11.1 {ECO:0000269|PubMed:8521516}; AltName: Full=Pto kinase interactor 1 {ECO:0000312|EMBL:AAC61805.1};	A0A5B6YY92_DAVIN SubName: Full=Putative pto-interacting protein 1 isoform X1 {ECO:0000313|EMBL:MPA36872.1}; EC=2.7.11.1 {ECO:0000313|EMBL:MPA36872.1};	Serine/threonine protein kinase	GO:0005524,ATP binding; GO:0106310,protein serine kinase activity; GO:0004674,protein serine/threonine kinase activity; GO:0009626,plant-type hypersensitive response; GO:0006468,protein phosphorylation; GO:0000166,nucleotide binding; GO:0003674,molecular_function; GO:0005488,binding; GO:0017076,purine nucleotide binding; GO:0030554,adenyl nucleotide binding; GO:0032553,ribonucleotide binding; GO:…	PF07714.20:Protein tyrosine and serine/threonine kinase
CSS0000427	27.8637	22.3756	21.3806	35.9203	32.9371	33.0009	26.2972	26.732	24.3182	24.928	26.7142	27.1797	483	371	349	611	527	645	447	495	488	478	527	532	Chr2	33181103	33191626	-	K14595 abscisate beta-glucosyltransferase [EC:2.4.1.263] | (GenBank) UDP-glucosyltransferase 73B2 (A)	ko00906: Carotenoid biosynthesis; ko01100: Metabolic pathways; ko01110: Biosynthesis of secondary metabolites	CBS domain-containing protein CBSX1, chloroplastic-like [Camellia sinensis]	CBSX1_ARATH RecName: Full=CBS domain-containing protein CBSX1, chloroplastic; AltName: Full=CBS domain-containing protein 2; Short=AtCDCP2; AltName: Full=Protein LOSS OF THE TIMING OF ET AND JA BIOSYNTHESIS 2; Short=AtLEJ2; Flags: Precursor;	A0A4S4EN62_CAMSI SubName: Full=Uncharacterized protein {ECO:0000313|EMBL:THG18108.1};	--	GO:0009507,chloroplast; GO:0045454,cell redox homeostasis; GO:0008150,biological_process; GO:0009987,cellular process; GO:0019725,cellular homeostasis; GO:0042592,homeostatic process; GO:0050789,regulation of biological process; GO:0050794,regulation of cellular process; GO:0065007,biological regulation; GO:0065008,regulation of biological quality; GO:0005575,cellular_component; GO:0005622,intrac…	PF00571.31:CBS domain
CSS0000430	5.7533	6.6386	5.4308	1.3463	0.5079	1.0961	6.3452	8.2981	6.4423	3.7755	4.7933	5.3216	135	149	120	31	11	29	146	208	175	98	128	141	Chr13	84709899	84711452	-	K20769 fatty acid omega-hydroxylase [EC:1.14.-.-] | (RefSeq) cytochrome P450 94A2-like (A)	ko00073: Cutin, suberine and wax biosynthesis	cytochrome P450 94A2-like [Camellia sinensis]	C94A2_VICSA RecName: Full=Cytochrome P450 94A2; EC=1.14.-.-; AltName: Full=P450-dependent fatty acid omega-hydroxylase;	A0A4S4DXB5_CAMSI SubName: Full=Uncharacterized protein {ECO:0000313|EMBL:THG08031.1};	Cytochrome P450 CYP4/CYP19/CYP26 subfamilies	GO:0005789,endoplasmic reticulum membrane; GO:0016021,integral component of membrane; GO:0020037,heme binding; GO:0005506,iron ion binding; GO:0004497,monooxygenase activity; GO:0016705,oxidoreductase activity, acting on paired donors, with incorporation or reduction of molecular oxygen; GO:0003674,molecular_function; GO:0005488,binding; GO:0046906,tetrapyrrole binding; GO:0097159,organic cyclic …	PF00067.25:Cytochrome P450
CSS0000431	16.1238	16.7596	17.696	34.4567	35.1182	33.7855	18.9302	17.6735	20.5059	21.8807	26.0292	25.4588	866	861	895	1816	1741	2046	997	1014	1275	1300	1591	1544	Chr9	5253193	5272113	-	K17491 protein phosphatase 4 regulatory subunit 3 | (RefSeq) serine/threonine-protein phosphatase 4 regulatory subunit 3B isoform X1 (A)	--	serine/threonine-protein phosphatase 4 regulatory subunit 3B isoform X2 [Camellia sinensis]	--	A0A4V3WP63_CAMSI RecName: Full=SMK-1 domain-containing protein {ECO:0000259|Pfam:PF04802};	Protein predicted to be involved in carbohydrate metabolism	--	PF04802.18:Phosphatase 4 regulatory subunit 3
CSS0000432	0.1443	0.2263	0	0.6617	0.4689	0.6398	0.3678	0.0675	0.1246	0.2609	0.317	0.5111	2	3	0	9	6	10	5	1	2	4	5	8	Chr3	58771643	58773181	+	K03188 urease accessory protein | (RefSeq) uncharacterized protein LOC108224146 isoform X1 (A)	--	F-box protein PP2-B15-like [Camellia sinensis]	P2B15_ARATH RecName: Full=F-box protein PP2-B15; AltName: Full=Protein PHLOEM PROTEIN 2-LIKE B15; Short=AtPP2-B15;	A0A4S4DT71_CAMSI SubName: Full=Uncharacterized protein {ECO:0000313|EMBL:THG06441.1};	--	GO:0030246,carbohydrate binding; GO:0003674,molecular_function; GO:0005488,binding	PF14299.9:Phloem protein 2
CSS0000433	1.4523	1.2147	2.4677	5.0322	1.8881	1.5457	1.1849	0.8157	1.7564	5.5143	2.2971	2.5724	5	4	8	17	6	6	4	3	7	21	9	10	Chr4	123865888	123866442	-	--	--	hypothetical protein HYC85_007364 [Camellia sinensis]	--	A0A7J7HR74_CAMSI SubName: Full=Uncharacterized protein {ECO:0000313|EMBL:KAF5954508.1};	--	GO:0016592,mediator complex; GO:0003712,transcription coregulator activity; GO:0006357,regulation of transcription by RNA polymerase II; GO:0003674,molecular_function; GO:0098772,molecular function regulator; GO:0140110,transcription regulator activity; GO:0006139,nucleobase-containing compound metabolic process; GO:0006351,transcription, DNA-templated; GO:0006355,regulation of transcription, DNA…	--
CSS0000434	1.2588	0.4104	0.8193	1.3655	1.4224	1.0204	0.6625	0.6082	0.9821	0.7953	0.9633	0.9589	93	29	57	99	97	85	48	48	84	65	81	80	Contig1119	553623	566356	-	K08333 phosphoinositide-3-kinase, regulatory subunit 4 [EC:2.7.11.1] | (RefSeq) serine/threonine-protein kinase VPS15 (A)	ko04136: Autophagy - other	hypothetical protein HYC85_015879 [Camellia sinensis]	VPS15_ARATH RecName: Full=Serine/threonine-protein kinase VPS15 {ECO:0000303|PubMed:21833541}; EC=2.7.11.1 {ECO:0000255|PROSITE-ProRule:PRU00159}; AltName: Full=Vacuolar protein sorting-associated protein 15 {ECO:0000303|PubMed:21833541}; Short=AtVPS15 {ECO:0000303|PubMed:21833541};	A0A7J7H074_CAMSI RecName: Full=Non-specific serine/threonine protein kinase {ECO:0000256|ARBA:ARBA00012513}; EC=2.7.11.1 {ECO:0000256|ARBA:ARBA00012513};	Protein kinase containing WD40 repeats	GO:0080008,Cul4-RING E3 ubiquitin ligase complex; GO:0005737,cytoplasm; GO:0010008,endosome membrane; GO:0005794,Golgi apparatus; GO:0005770,late endosome; GO:0071561,nucleus-vacuole junction; GO:0034271,phosphatidylinositol 3-kinase complex, class III, type I; GO:0034272,phosphatidylinositol 3-kinase complex, class III, type II; GO:0005524,ATP binding; GO:0106310,protein serine kinase activity; …	PF00069.28:Protein kinase domain
CSS0000436	43.6612	42.9895	48.642	49.6426	47.667	54.2287	39.5919	41.6464	43.904	42.7636	44.4186	41.5681	1426	1343	1496	1591	1437	1997	1268	1453	1660	1545	1651	1533	Chr2	118023095	118032292	-	K17302 coatomer subunit beta' | (RefSeq) coatomer subunit beta'-2 isoform X1 (A)	--	coatomer subunit beta'-2 isoform X1 [Camellia sinensis]	COB22_ARATH RecName: Full=Coatomer subunit beta'-2; AltName: Full=Beta'-coat protein 2; Short=Beta'-COP 2;	A0A4S4DKT9_CAMSI RecName: Full=Coatomer_WDAD domain-containing protein {ECO:0000259|Pfam:PF04053};	Vesicle coat complex COPI, beta' subunit	GO:0030126,COPI vesicle coat; GO:0000139,Golgi membrane; GO:0005198,structural molecule activity; GO:0006888,endoplasmic reticulum to Golgi vesicle-mediated transport; GO:0006891,intra-Golgi vesicle-mediated transport; GO:0006886,intracellular protein transport; GO:0006890,retrograde vesicle-mediated transport, Golgi to endoplasmic reticulum; GO:0003674,molecular_function; GO:0006810,transport; G…	PF04053.17:Coatomer WD associated region
CSS0000439	3.8894	3.2979	3.8829	3.1051	2.8739	2.1778	3.3449	2.9866	3.2513	3.354	2.5356	2.2381	217	176	204	170	148	137	183	178	210	207	161	141	Chr3	182656049	182663217	+	K01537 P-type Ca2+ transporter type 2C [EC:7.2.2.10] | (RefSeq) calcium-transporting ATPase, endoplasmic reticulum-type (A)	--	calcium-transporting ATPase, endoplasmic reticulum-type [Camellia sinensis]	ECAP_SOLLC RecName: Full=Calcium-transporting ATPase, endoplasmic reticulum-type; EC=7.2.2.10;	A0A4S4DRA6_CAMSI RecName: Full=Cation_ATPase_N domain-containing protein {ECO:0000259|SMART:SM00831};	Ca2+ transporting ATPase	GO:0030176,integral component of endoplasmic reticulum membrane; GO:0016021,integral component of membrane; GO:0005524,ATP binding; GO:0016887,ATPase activity; GO:0046872,metal ion binding; GO:0005388,calcium transmembrane transporter activity, phosphorylative mechanism; GO:0015662,ion transmembrane transporter activity, phosphorylative mechanism; GO:0070588,calcium ion transmembrane transport; G…	PF00122.23:E1-E2 ATPase
CSS0000440	325.844	294.501	335.03	197.754	199.728	207.483	324.164	352.105	318.591	276.898	286.771	283.853	8871	7669	8589	5283	5019	6369	8654	10240	10041	8339	8885	8726	Chr6	12735185	12745201	+	--	--	uncharacterized protein LOC114286694 isoform X2 [Camellia sinensis]	--	A0A7J7GZ92_CAMSI SubName: Full=Uncharacterized protein {ECO:0000313|EMBL:KAF5945291.1};	--	--	PF04601.16:Domain of unknown function (DUF569)
CSS0000441	8.8664	11.3505	4.4196	7.376	4.3128	7.7031	5.7204	4.2347	4.3765	7.0338	4.452	7.3714	49	60	23	40	22	48	31	25	28	43	28	46	Chr6	11341882	11342493	+	K23643 protein LSM12 | (RefSeq) protein LSM12 homolog A-like isoform X1 (A)	--	protein LSM12 homolog A-like isoform X3 [Camellia sinensis]	--	A0A4S4F2B1_CAMSI RecName: Full=AD domain-containing protein {ECO:0000259|SMART:SM00995};	Uncharacterized conserved protein	GO:0016021,integral component of membrane; GO:0022857,transmembrane transporter activity; GO:0071702,organic substance transport; GO:0003674,molecular_function; GO:0005215,transporter activity; GO:0006810,transport; GO:0006811,ion transport; GO:0006820,anion transport; GO:0008150,biological_process; GO:0051179,localization; GO:0051234,establishment of localization; GO:0005575,cellular_component; …	PF09793.12:Anticodon-binding domain
CSS0000442	9.0566	7.1013	9.7179	21.6315	16.4553	18.3238	9.9093	9.0964	8.3122	15.351	11.4397	13.5348	96	72	97	225	161	219	103	103	102	180	138	162	Chr1	12997936	12999889	+	K12733 peptidyl-prolyl cis-trans isomerase-like 1 [EC:5.2.1.8] | (RefSeq) peptidyl-prolyl cis-trans isomerase A-like isoform X1 (A)	ko03040: Spliceosome	Transcription factor SRM1 [Camellia lanceoleosa]	SRM1_ARATH RecName: Full=Transcription factor SRM1 {ECO:0000305}; AltName: Full=Myb-related protein SRM1 {ECO:0000305}; AltName: Full=Protein SALT-RELATED MYB 1 {ECO:0000303|PubMed:26243618};	A0A4S4DRF8_CAMSI SubName: Full=Uncharacterized protein {ECO:0000313|EMBL:THG05703.1};	Zuotin and related molecular chaperones (DnaJ superfamily), contains DNA-binding domains	GO:0005634,nucleus; GO:0003700,DNA-binding transcription factor activity; GO:0000976,transcription regulatory region sequence-specific DNA binding; GO:0009738,abscisic acid-activated signaling pathway; GO:1901001,negative regulation of response to salt stress; GO:0010116,positive regulation of abscisic acid biosynthetic process; GO:1905615,positive regulation of developmental vegetative growth; G…	PF00249.34:Myb-like DNA-binding domain
CSS0000443	119.353	128.415	135.421	66.1718	83.576	84.0527	101.43	105.296	111.9	92.1062	80.8597	91.1631	1476	1519	1577	803	954	1172	1230	1391	1602	1260	1138	1273	Chr6	11421950	11424078	+	K00797 spermidine synthase [EC:2.5.1.16] | (RefSeq) spermidine synthase 1-like (A)	ko00270: Cysteine and methionine metabolism; ko00330: Arginine and proline metabolism; ko00480: Glutathione metabolism; ko01100: Metabolic pathways	spermidine synthase 1-like [Camellia sinensis]	SPDS1_DATST RecName: Full=Spermidine synthase 1; Short=SPDSY 1; EC=2.5.1.16; AltName: Full=Putrescine aminopropyltransferase 1;	U3PXP6_CAMSI RecName: Full=Spermidine synthase {ECO:0000256|ARBA:ARBA00012455}; EC=2.5.1.16 {ECO:0000256|ARBA:ARBA00012455};	Spermidine synthase	GO:0004766,spermidine synthase activity; GO:0008295,spermidine biosynthetic process; GO:0003674,molecular_function; GO:0003824,catalytic activity; GO:0016740,transferase activity; GO:0016765,transferase activity, transferring alkyl or aryl (other than methyl) groups; GO:0006576,cellular biogenic amine metabolic process; GO:0006595,polyamine metabolic process; GO:0006596,polyamine biosynthetic pro…	PF01564.20:Spermine/spermidine synthase domain
CSS0000444	50.0919	44.4646	39.7888	48.6398	50.9046	53.4676	36.7634	41.0783	44.3781	44.6119	46.5073	44.8401	742	630	555	707	696	893	534	650	761	731	784	750	Chr6	19735514	19740890	+	K00924 kinase [EC:2.7.1.-] | (RefSeq) receptor-like protein kinase 5 (A)	--	hypothetical protein RHGRI_034581 [Rhododendron griersonianum]	--	A0A7G2FHX0_ARATH SubName: Full=(thale cress) hypothetical protein {ECO:0000313|EMBL:CAD5335513.1};	FOG: Leucine rich repeat	--	PF12799.10:Leucine Rich repeats (2 copies)
CSS0000445	0.8999	0.735	0.6869	0.8311	0.7007	0.6734	0.5162	0.1843	0.17	0.3813	0.7166	0.4732	32	25	23	29	23	27	18	7	7	15	29	19	Chr3	138028932	138046590	+	K01728 pectate lyase [EC:4.2.2.2] | (RefSeq) pectate lyase 1-like (A)	ko00040: Pentose and glucuronate interconversions; ko01100: Metabolic pathways	hypothetical protein LOK49_LG02G01079 [Camellia lanceoleosa]	--	A0A4S4F0B7_CAMSI SubName: Full=Uncharacterized protein {ECO:0000313|EMBL:THG22295.1};	--	GO:0016021,integral component of membrane; GO:0005575,cellular_component; GO:0016020,membrane; GO:0031224,intrinsic component of membrane; GO:0110165,cellular anatomical entity	PF13968.9:Domain of unknown function (DUF4220)
CSS0000446	0.3865	0	0.1368	0.5252	0.1396	0.1143	0.2628	0.1206	0.2226	0	0.4906	0	9	0	3	12	3	3	6	3	6	0	13	0	Contig651	345574	352922	-	K00847 fructokinase [EC:2.7.1.4] | (RefSeq) fructokinase-1 (A)	ko00051: Fructose and mannose metabolism; ko00500: Starch and sucrose metabolism; ko00520: Amino sugar and nucleotide sugar metabolism; ko01100: Metabolic pathways; ko01110: Biosynthesis of secondary metabolites; ko01250: Biosynthesis of nucleotide sugars	fructokinase-1 [Camellia sinensis]	SCRK1_ORYSJ RecName: Full=Fructokinase-1 {ECO:0000305}; EC=2.7.1.4 {ECO:0000269|PubMed:12475618}; AltName: Full=Fructokinase I {ECO:0000303|PubMed:12475618}; AltName: Full=OsFKI {ECO:0000303|PubMed:12475618};	A0A4S4CVT4_CAMSI RecName: Full=PfkB domain-containing protein {ECO:0000259|Pfam:PF00294};	Ribokinase	GO:0005829,cytosol; GO:0005524,ATP binding; GO:0008865,fructokinase activity; GO:0006000,fructose metabolic process; GO:0019252,starch biosynthetic process; GO:0000166,nucleotide binding; GO:0003674,molecular_function; GO:0005488,binding; GO:0017076,purine nucleotide binding; GO:0030554,adenyl nucleotide binding; GO:0032553,ribonucleotide binding; GO:0032555,purine ribonucleotide binding; GO:0032…	PF00294.27:pfkB family carbohydrate kinase
CSS0000448	0	0	0	0	0	0	0	0	0.1816	5.1316	3.1406	2.4205	0	0	0	0	0	0	0	0	1	27	17	13	Chr1	139882722	139884104	+	--	--	Cyclin-D2-1 [Camellia lanceoleosa]	--	--	--	--	--
CSS0000449	0	0	0	0	0	0	0.0289	0.0265	0	0	0	0	0	0	0	0	0	0	1	1	0	0	0	0	Contig141	93202	109949	+	K04733 interleukin-1 receptor-associated kinase 4 [EC:2.7.11.1] | (RefSeq) G-type lectin S-receptor-like serine/threonine-protein kinase RKS1 (A)	--	G-type lectin S-receptor-like serine/threonine-protein kinase At4g27290 [Camellia sinensis]	SD11_ARATH RecName: Full=G-type lectin S-receptor-like serine/threonine-protein kinase SD1-1; EC=2.7.11.1; AltName: Full=S-domain-1 (SD1) receptor kinase 1; Short=SD1-1; Flags: Precursor;	A0A4V3WKL6_CAMSI RecName: Full=Receptor-like serine/threonine-protein kinase {ECO:0000256|PIRNR:PIRNR000641}; EC=2.7.11.1 {ECO:0000256|PIRNR:PIRNR000641};	--	GO:0016021,integral component of membrane; GO:0005886,plasma membrane; GO:0009506,plasmodesma; GO:0005524,ATP binding; GO:0005516,calmodulin binding; GO:0030246,carbohydrate binding; GO:0106310,protein serine kinase activity; GO:0004674,protein serine/threonine kinase activity; GO:0031625,ubiquitin protein ligase binding; GO:0006468,protein phosphorylation; GO:0048544,recognition of pollen; GO:00…	PF07714.20:Protein tyrosine and serine/threonine kinase
CSS0000450	2.1363	1.7371	2.2687	4.3542	5.1433	7.1579	8.9565	7.7774	7.9967	0.6438	4.3802	6.5168	9	7	9	18	20	34	37	35	39	3	21	31	Chr14	65418370	65420572	-	K03031 26S proteasome regulatory subunit N12 | (RefSeq) 26S proteasome non-ATPase regulatory subunit 8 homolog A-like (A)	ko03050: Proteasome	hypothetical protein LOK49_LG13G00935 [Camellia lanceoleosa]	PSD8B_ARATH RecName: Full=Putative 26S proteasome non-ATPase regulatory subunit 8 homolog B; AltName: Full=26S proteasome regulatory subunit RPN12b {ECO:0000303|PubMed:14623884}; Short=AtRPN12b {ECO:0000303|PubMed:14623884}; AltName: Full=26S proteasome regulatory subunit S14 homolog B;	A0A7J7G3V6_CAMSI RecName: Full=CSN8_PSD8_EIF3K domain-containing protein {ECO:0000259|Pfam:PF10075};	26S proteasome regulatory complex, subunit RPN12/PSMD8	GO:0005634,nucleus; GO:0009536,plastid; GO:0008541,proteasome regulatory particle, lid subcomplex; GO:0043161,proteasome-mediated ubiquitin-dependent protein catabolic process; GO:0006508,proteolysis; GO:0006511,ubiquitin-dependent protein catabolic process; GO:0006807,nitrogen compound metabolic process; GO:0008150,biological_process; GO:0008152,metabolic process; GO:0009056,catabolic process; G…	PF10075.12:CSN8/PSMD8/EIF3K family
CSS0000451	0	0	0	0	0	0	0	0	0.298	0	0	0	0	0	0	0	0	0	0	0	2	0	0	0	Chr2	185647225	185660422	-	--	--	--	--	--	--	--	--
CSS0000452	0	0	0	0	0	0	0.0795	0	0	0	0	0	0	0	0	0	0	0	1	0	0	0	0	0	Chr10	68651500	68652378	+	K12412 pheromone receptor transcription factor | (RefSeq) agamous-like MADS-box protein AGL61 (A)	--	agamous-like MADS-box protein AGL61 [Camellia sinensis]	AGL62_ARATH RecName: Full=Agamous-like MADS-box protein AGL62;	A0A4S4EAD5_CAMSI RecName: Full=MADS-box domain-containing protein {ECO:0000259|PROSITE:PS50066};	MADS box transcription factor	GO:0005634,nucleus; GO:0003700,DNA-binding transcription factor activity; GO:0000981,DNA-binding transcription factor activity, RNA polymerase II-specific; GO:0046983,protein dimerization activity; GO:0000978,RNA polymerase II cis-regulatory region sequence-specific DNA binding; GO:0009960,endosperm development; GO:0045944,positive regulation of transcription by RNA polymerase II; GO:2000012,regu…	PF00319.21:SRF-type transcription factor (DNA-binding and dimerisation domain)
CSS0000453	8.7601	8.7921	13.5555	2.5507	5.369	2.7082	10.2097	10.4031	11.3723	4.4347	4.8824	5.4528	175	168	255	50	99	61	200	222	263	98	111	123	Chr15	108650551	108657767	+	--	--	hypothetical protein LOK49_LG14G00197 [Camellia lanceoleosa]	--	A0A5J5BHH4_9ASTE SubName: Full=Uncharacterized protein {ECO:0000313|EMBL:KAA8541237.1};	--	GO:0016021,integral component of membrane; GO:0005575,cellular_component; GO:0016020,membrane; GO:0031224,intrinsic component of membrane; GO:0110165,cellular anatomical entity	PF13398.9:Peptidase M50B-like
CSS0000454	0	0	0	0	0.2847	0	0	0	0	0	0	0.1164	0	0	0	0	2	0	0	0	0	0	0	1	Chr4	134191066	134192638	-	K12393 AP-1 complex subunit mu | (RefSeq) AP-1 complex subunit mu-2-like isoform X1 (A)	--	hypothetical protein HYC85_031967 [Camellia sinensis]	AP1M2_ARATH RecName: Full=AP-1 complex subunit mu-2; AltName: Full=Adaptor protein complex AP-1 subunit mu-2; AltName: Full=Adaptor protein-1 mu-adaptin 2; AltName: Full=Adaptor-related protein complex 1 subunit mu-2; AltName: Full=At-muB2-Ad; AltName: Full=Clathrin assembly protein complex 1 mu-2 medium chain; AltName: Full=Mu1-adaptin 2; AltName: Full=Protein HAPLESS 13;	A0A7J7FVY5_CAMSI RecName: Full=MHD domain-containing protein {ECO:0000259|PROSITE:PS51072};	Predicted RNA-binding protein SEB4 (RRM superfamily)	GO:0030121,AP-1 adaptor complex; GO:0031410,cytoplasmic vesicle; GO:0031901,early endosome membrane; GO:0005634,nucleus; GO:0005802,trans-Golgi network; GO:0012510,trans-Golgi network transport vesicle membrane; GO:0035653,clathrin-coated vesicle cargo loading, AP-1-mediated; GO:0006886,intracellular protein transport; GO:0006892,post-Golgi vesicle-mediated transport; GO:0007034,vacuolar transpor…	--
CSS0000455	3.0103	2.8474	3.1968	1.753	4.0378	2.2884	2.339	2.0129	2.7242	2.3326	1.7634	2.0312	21	19	21	12	26	18	16	15	22	18	14	16	Chr12	23990415	23994590	+	K09510 DnaJ homolog subfamily B member 4 | (RefSeq) dnaJ homolog subfamily B member 13 (A)	--	uncharacterized protein LOC114312012 isoform X5 [Camellia sinensis]	DNJ19_ARATH RecName: Full=DnaJ protein ERDJ3B; AltName: Full=Chaperone protein dnaJ 19; Short=AtDjB19; Short=AtJ19; AltName: Full=Endoplasmic reticulum dnaJ domain-containing protein 3B; Short=AtERdj3B; AltName: Full=Protein SCJ1 homolog ERDJ3B; Flags: Precursor;	A0A4S4E8J5_CAMSI RecName: Full=J domain-containing protein {ECO:0000259|PROSITE:PS50076};	Molecular chaperone (DnaJ superfamily)	GO:0005737,cytoplasm; GO:0005829,cytosol; GO:0005783,endoplasmic reticulum; GO:0005788,endoplasmic reticulum lumen; GO:0051087,chaperone binding; GO:0030544,Hsp70 protein binding; GO:0051082,unfolded protein binding; GO:0002221,pattern recognition receptor signaling pathway; GO:0042026,protein refolding; GO:0003674,molecular_function; GO:0005488,binding; GO:0005515,protein binding; GO:0031072,hea…	PF00226.34:DnaJ domain
CSS0000457	17.1276	17.7074	27.0808	22.3028	20.8238	21.2667	14.5554	9.442	18.4116	25.6336	22.9095	22.7525	90	89	134	115	101	126	75	53	112	149	137	135	Chr3	93681831	93683058	+	--	--	hypothetical protein TEA_017712 [Camellia sinensis var. sinensis]	--	A0A4S4EAY6_CAMSI SubName: Full=Uncharacterized protein {ECO:0000313|EMBL:THG13349.1};	Uncharacterized conserved protein	--	--
CSS0000458	0.7783	0.4438	0.4133	1.5503	0.115	0.251	0.1804	0.563	0.3667	0.0959	0.373	0.0627	22	12	11	43	3	8	5	17	12	3	12	2	Chr1	184744520	184748010	-	K09285 AP2-like factor, ANT lineage | (RefSeq) AP2-like ethylene-responsive transcription factor ANT (A)	--	AP2-like ethylene-responsive transcription factor ANT [Camellia sinensis]	ANT_ARATH RecName: Full=AP2-like ethylene-responsive transcription factor ANT {ECO:0000303|PubMed:8742706, ECO:0000303|PubMed:8742707}; AltName: Full=Complementing a protein kinase C mutant protein 1; AltName: Full=Protein AINTEGUMENTA {ECO:0000303|PubMed:8742706, ECO:0000303|PubMed:8742707}; AltName: Full=Protein DRAGON; AltName: Full=Protein OVULE MUTANT {ECO:0000303|PubMed:12271029};	A0A411EWL9_CAMSI SubName: Full=AINTEGUMEN-LIKE protein {ECO:0000313|EMBL:QBA82437.1};	--	GO:0005634,nucleus; GO:0003677,DNA binding; GO:0003700,DNA-binding transcription factor activity; GO:0000976,transcription regulatory region sequence-specific DNA binding; GO:0030154,cell differentiation; GO:0051301,cell division; GO:0009908,flower development; GO:0019760,glucosinolate metabolic process; GO:0010492,maintenance of shoot apical meristem identity; GO:0010601,positive regulation of a…	PF00847.23:AP2 domain
CSS0000459	0.9004	1.2551	0.9561	43.94	39.2345	0.6211	1.1222	1.4048	0.9506	1.8992	0.4395	27.5535	9	12	9	431	362	7	11	15	11	21	5	311	Chr2	9694256	9695251	-	K03671 thioredoxin 1 | (RefSeq) thioredoxin H2 (A)	--	thioredoxin H2 [Camellia sinensis]	TRXH2_ARATH RecName: Full=Thioredoxin H2; Short=AtTrxh2; AltName: Full=Thioredoxin 2; Short=AtTRX2;	A0A7J7I1J1_CAMSI RecName: Full=Thioredoxin domain-containing protein {ECO:0000259|PROSITE:PS51352};	Thioredoxin	GO:0005829,cytosol; GO:0005739,mitochondrion; GO:0016671,oxidoreductase activity, acting on a sulfur group of donors, disulfide as acceptor; GO:0016712,oxidoreductase activity, acting on paired donors, with incorporation or reduction of molecular oxygen, reduced flavin or flavoprotein as one donor, and incorporation of one atom of oxygen; GO:0015035,protein disulfide oxidoreductase activity; GO:0…	PF00085.23:Thioredoxin
CSS0000460	2.815	4.2338	2.9894	0.4026	0.428	0.438	2.7196	2.589	2.6449	0.9822	1.7358	1.3996	57	82	57	8	8	10	54	56	62	22	40	32	Chr2	157354732	157360749	-	K24755 WD repeat-containing protein 76 | (RefSeq) WD repeat-containing protein 76-like isoform X1 (A)	--	WD repeat-containing protein 76-like isoform X2 [Camellia sinensis]	MSI2_ARATH RecName: Full=WD-40 repeat-containing protein MSI2;	A0A7J7HW24_CAMSI SubName: Full=Uncharacterized protein {ECO:0000313|EMBL:KAF5956286.1};	WD40 protein	GO:0080008,Cul4-RING E3 ubiquitin ligase complex; GO:0005634,nucleus; GO:0042393,histone binding; GO:0006338,chromatin remodeling; GO:0006355,regulation of transcription, DNA-templated; GO:0003674,molecular_function; GO:0005488,binding; GO:0005515,protein binding; GO:0006325,chromatin organization; GO:0006996,organelle organization; GO:0008150,biological_process; GO:0009987,cellular process; GO:0…	PF00400.35:WD domain, G-beta repeat
CSS0000461	1.2986	0.6034	0.6129	1.4704	0.6253	1.4076	2.06	0.8104	0.3739	1.4348	0.7607	0.3833	9	4	4	10	4	11	14	6	3	11	6	3	Chr4	47074680	47075281	+	--	--	proline-rich receptor-like protein kinase PERK2 [Camellia sinensis]	TED7_ZINVI RecName: Full=Protein TRACHEARY ELEMENT DIFFERENTIATION-RELATED 7A {ECO:0000303|PubMed:19383897}; Short=TED7-1 {ECO:0000303|PubMed:19383897};	A0A2R6Q111_ACTCC SubName: Full=Photoactivated adenylate cyclase subunit beta-like protein {ECO:0000313|EMBL:PSS00089.1};	--	GO:0005576,extracellular region; GO:0016021,integral component of membrane; GO:0009505,plant-type cell wall; GO:0005886,plasma membrane; GO:0071555,cell wall organization; GO:0009834,plant-type secondary cell wall biogenesis; GO:2000652,regulation of secondary cell wall biogenesis; GO:1905177,tracheary element differentiation; GO:0008150,biological_process; GO:0009987,cellular process; GO:0016043…	--
CSS0000462	1.3713	2.7028	2.0769	1.26	1.096	3.1302	3.5305	3.5775	2.9322	2.1338	1.3037	1.4533	61	115	87	55	45	157	154	170	151	105	66	73	Chr4	111422515	111435190	-	K19041 E3 ubiquitin-protein ligase RNF38/44 [EC:2.3.2.27] | (RefSeq) E3 ubiquitin-protein ligase MBR2 isoform X1 (A)	--	E3 ubiquitin-protein ligase MBR2-like [Camellia sinensis]	MBR2_ARATH RecName: Full=E3 ubiquitin-protein ligase MBR2; EC=2.3.2.27; AltName: Full=HAL3-interacting protein 1 homolog; Short=AtHIP1; AltName: Full=MED25-binding RING-H2 protein 2; AltName: Full=RING-H2 finger MBR2; AltName: Full=RING-type E3 ubiquitin transferase MBR2 {ECO:0000305};	A0A7J7HP80_CAMSI RecName: Full=RING-type domain-containing protein {ECO:0000259|PROSITE:PS50089};	FOG: Predicted E3 ubiquitin ligase	GO:0046872,metal ion binding; GO:0061630,ubiquitin protein ligase activity; GO:0009908,flower development; GO:0043161,proteasome-mediated ubiquitin-dependent protein catabolic process; GO:0040008,regulation of growth; GO:0010228,vegetative to reproductive phase transition of meristem; GO:0003674,molecular_function; GO:0005488,binding; GO:0043167,ion binding; GO:0043169,cation binding; GO:0003824,…	PF13639.9:Ring finger domain
CSS0000463	0.385	2.952	0	2.7467	0.6952	0.7968	1.7015	0.7209	0.3326	0.4641	0.9022	3.5236	3	22	0	21	5	7	13	6	3	4	8	31	Chr15	84481673	84482759	+	--	--	hypothetical protein TEA_016974 [Camellia sinensis var. sinensis]	CB60A_ARATH RecName: Full=Calmodulin-binding protein 60 A {ECO:0000303|PubMed:11782485};	A0A4S4CZF1_CAMSI SubName: Full=Uncharacterized protein {ECO:0000313|EMBL:THF95108.1};	--	GO:0005634,nucleus; GO:0005516,calmodulin binding; GO:0003700,DNA-binding transcription factor activity; GO:0043565,sequence-specific DNA binding; GO:1900425,negative regulation of defense response to bacterium; GO:0080142,regulation of salicylic acid biosynthetic process; GO:0003674,molecular_function; GO:0005488,binding; GO:0005515,protein binding; GO:0140110,transcription regulator activity; G…	PF07887.14:Calmodulin binding protein-like N-terminal domain
CSS0000465	35.8477	38.1938	32.8379	39.0112	40.3213	44.2174	32.4376	31.999	30.2923	37.6063	39.2627	40.3245	3035	3093	2618	3241	3151	4221	2693	2894	2969	3522	3783	3855	Chr7	118070293	118085400	-	--	--	uncharacterized protein LOC114306686 [Camellia sinensis]	--	A0A4S4DTX7_CAMSI SubName: Full=Uncharacterized protein {ECO:0000313|EMBL:THG06722.1};	Nuclear receptor coregulator SMRT/SMRTER, contains Myb-like domains	--	PF00249.34:Myb-like DNA-binding domain
CSS0000466	1.1099	1.0315	0.5239	0.5027	0	0	1.5092	0.6927	0.1065	0.1115	0.4335	0.4369	9	8	4	4	0	0	12	6	1	1	4	4	Contig948	236452	240234	-	K03553 recombination protein RecA | (RefSeq) DNA repair protein recA homolog 3, mitochondrial-like isoform X1 (A)	ko03440: Homologous recombination	hypothetical protein TEA_016155 [Camellia sinensis var. sinensis]	RECA3_ARATH RecName: Full=DNA repair protein recA homolog 3, mitochondrial; AltName: Full=Recombinase A homolog 3; Flags: Precursor;	A0A4S4EB82_CAMSI SubName: Full=Uncharacterized protein {ECO:0000313|EMBL:THG12825.1};	DNA repair protein RAD51/RHP55	GO:0005739,mitochondrion; GO:0005524,ATP binding; GO:0140664,NA; GO:0003697,single-stranded DNA binding; GO:0006310,DNA recombination; GO:0006281,DNA repair; GO:0000166,nucleotide binding; GO:0003674,molecular_function; GO:0005488,binding; GO:0017076,purine nucleotide binding; GO:0030554,adenyl nucleotide binding; GO:0032553,ribonucleotide binding; GO:0032555,purine ribonucleotide binding; GO:003…	PF00154.24:recA bacterial DNA recombination protein
CSS0000467	0.5353	0.08	0.6497	0.1559	0	0.1357	0.5459	0.6443	0.9248	0	0.0672	0.0677	7	1	8	2	0	2	7	9	14	0	1	1	Chr1	7378492	7379857	-	K00384 thioredoxin reductase (NADPH) [EC:1.8.1.9] | (RefSeq) thioredoxin reductase 1-like (A)	ko00450: Selenocompound metabolism	hypothetical protein TEA_015038 [Camellia sinensis var. sinensis]	GL21_ORYSJ RecName: Full=Putative germin-like protein 2-1; Flags: Precursor;	A0A4S4E2E7_CAMSI RecName: Full=Germin-like protein {ECO:0000256|RuleBase:RU366015};	--	GO:0048046,apoplast; GO:0030145,manganese ion binding; GO:0003674,molecular_function; GO:0005488,binding; GO:0043167,ion binding; GO:0043169,cation binding; GO:0046872,metal ion binding; GO:0046914,transition metal ion binding; GO:0005575,cellular_component; GO:0005576,extracellular region; GO:0110165,cellular anatomical entity	PF00190.25:Cupin
CSS0000469	6.163	5.9626	7.3041	9.0565	9.2407	9.3163	6.6495	6.7734	5.5884	7.9415	7.2854	6.3626	362	335	404	522	501	617	383	425	380	516	487	422	Chr2	75655697	75676449	-	K12813 pre-mRNA-splicing factor ATP-dependent RNA helicase DHX16 [EC:3.6.4.13] | (RefSeq) pre-mRNA-splicing factor ATP-dependent RNA helicase DEAH1-like isoform X1 (A)	ko03040: Spliceosome	pre-mRNA-splicing factor ATP-dependent RNA helicase DEAH1-like isoform X1 [Camellia sinensis]	ESP3_ARATH RecName: Full=Pre-mRNA-splicing factor ATP-dependent RNA helicase DEAH1 {ECO:0000305}; EC=3.6.4.13; AltName: Full=DEAH RNA helicase homolog PRP2 {ECO:0000303|PubMed:17008405}; AltName: Full=Protein EMBRYO DEFECTIVE 2733 {ECO:0000303|PubMed:15266054}; AltName: Full=Protein ENHANCED SILENCING PHENOTYPE 3 {ECO:0000303|PubMed:17008405};	A0A7J7HZH9_CAMSI RecName: Full=RNA helicase {ECO:0000256|ARBA:ARBA00012552}; EC=3.6.4.13 {ECO:0000256|ARBA:ARBA00012552};	mRNA splicing factor ATP-dependent RNA helicase	GO:0016020,membrane; GO:0005634,nucleus; GO:0005681,spliceosomal complex; GO:0005524,ATP binding; GO:0016887,ATPase activity; GO:0003723,RNA binding; GO:0003724,RNA helicase activity; GO:0006397,mRNA processing; GO:0035194,post-transcriptional gene silencing by RNA; GO:0008380,RNA splicing; GO:0000166,nucleotide binding; GO:0003674,molecular_function; GO:0005488,binding; GO:0017076,purine nucleot…	PF07717.19:Oligonucleotide/oligosaccharide-binding (OB)-fold
CSS0000471	0.4277	1.3413	1.3625	0.4358	0.1324	0	0.5607	0.4575	0.5277	0.6628	0.5368	0.4328	7	21	21	7	2	0	9	8	10	12	10	8	Chr10	20983804	20987246	+	K17500 integrin-linked kinase-associated serine/threonine phosphatase 2C [EC:3.1.3.16] | (RefSeq) WAT1-related protein At3g18200 isoform X1 (A)	--	WAT1-related protein At3g28050-like isoform X4 [Camellia sinensis]	WTR18_ARATH RecName: Full=WAT1-related protein At3g28050;	A0A4S4E0G6_CAMSI SubName: Full=Uncharacterized protein {ECO:0000313|EMBL:THG09260.1};	--	GO:0016021,integral component of membrane; GO:0005886,plasma membrane; GO:0022857,transmembrane transporter activity; GO:0003674,molecular_function; GO:0005215,transporter activity; GO:0005575,cellular_component; GO:0016020,membrane; GO:0031224,intrinsic component of membrane; GO:0110165,cellular anatomical entity; GO:0071944,cell periphery	PF00892.23:EamA-like transporter family
CSS0000472	405.899	415.209	397.538	446.115	416.394	415.127	394.71	424.424	361.774	383.312	377.891	374.038	3898	3814	3595	4204	3691	4495	3717	4354	4022	4072	4130	4056	Chr6	9075183	9075818	+	K02900 large subunit ribosomal protein L27Ae | (RefSeq) 60S ribosomal protein L27a-3-like (A)	ko03010: Ribosome	60S ribosomal protein L27a-3-like [Camellia sinensis]	R27A3_ARATH RecName: Full=60S ribosomal protein L27a-3;	A0A7J7GWJ7_CAMSI RecName: Full=Ribosomal_L18e/L15P domain-containing protein {ECO:0000259|Pfam:PF00828};	60s ribosomal protein L15/L27	GO:0022625,cytosolic large ribosomal subunit; GO:0022626,cytosolic ribosome; GO:0005739,mitochondrion; GO:0009506,plasmodesma; GO:0042788,polysomal ribosome; GO:0003729,mRNA binding; GO:0003735,structural constituent of ribosome; GO:0006412,translation; GO:0003674,molecular_function; GO:0003676,nucleic acid binding; GO:0003723,RNA binding; GO:0005488,binding; GO:0097159,organic cyclic compound bi…	PF00828.22:Ribosomal proteins 50S-L15, 50S-L18e, 60S-L27A
CSS0000473	0	0	0	0	0	0	0	0.1206	0	0	0	0	0	0	0	0	0	0	0	2	0	0	0	0	Chr3	76200879	76206596	+	--	--	uncharacterized protein LOC114310877 isoform X2 [Camellia sinensis]	--	A0A7J7HK01_CAMSI SubName: Full=Uncharacterized protein {ECO:0000313|EMBL:KAF5952298.1};	--	GO:0016020,membrane; GO:0005524,ATP binding; GO:0004176,ATP-dependent peptidase activity; GO:0004222,metalloendopeptidase activity; GO:0006508,proteolysis; GO:0000166,nucleotide binding; GO:0003674,molecular_function; GO:0005488,binding; GO:0017076,purine nucleotide binding; GO:0030554,adenyl nucleotide binding; GO:0032553,ribonucleotide binding; GO:0032555,purine ribonucleotide binding; GO:00325…	--
CSS0000474	0.6614	0.2766	0.9365	0.9885	1.863	0.5084	2.1583	1.6923	0.9522	0.9168	1.2011	0.6638	15	6	20	22	39	13	48	41	25	23	31	17	Chr3	2898816	2900414	-	K19042 E3 ubiquitin-protein ligase BOI and related proteins [EC:2.3.2.27] | (RefSeq) probable BOI-related E3 ubiquitin-protein ligase 3 (A)	--	probable BOI-related E3 ubiquitin-protein ligase 3 [Camellia sinensis]	BRG3_ARATH RecName: Full=Probable BOI-related E3 ubiquitin-protein ligase 3; EC=2.3.2.27 {ECO:0000250|UniProtKB:Q9FHE4}; AltName: Full=RING-type E3 ubiquitin transferase BRG3 {ECO:0000305};	A0A7J7HHY1_CAMSI SubName: Full=Uncharacterized protein {ECO:0000313|EMBL:KAF5951526.1};	Predicted E3 ubiquitin ligase	GO:0005634,nucleus; GO:0046872,metal ion binding; GO:0004842,ubiquitin-protein transferase activity; GO:0006952,defense response; GO:0043161,proteasome-mediated ubiquitin-dependent protein catabolic process; GO:0043067,regulation of programmed cell death; GO:0003674,molecular_function; GO:0005488,binding; GO:0043167,ion binding; GO:0043169,cation binding; GO:0003824,catalytic activity; GO:0016740…	PF13920.9:Zinc finger, C3HC4 type (RING finger)
CSS0000475	30.581	32.5111	39.7037	55.9186	56.8262	57.9926	25.7253	22.3466	32.7417	31.2905	36.2823	36.339	948	964	1159	1701	1626	2027	782	740	1175	1073	1280	1272	Chr2	83403493	83412713	-	K00128 aldehyde dehydrogenase (NAD+) [EC:1.2.1.3] | (RefSeq) aldehyde dehydrogenase family 2 member B4, mitochondrial-like (A)	ko00010: Glycolysis / Gluconeogenesis; ko00053: Ascorbate and aldarate metabolism; ko00071: Fatty acid degradation; ko00280: Valine, leucine and isoleucine degradation; ko00310: Lysine degradation; ko00330: Arginine and proline metabolism; ko00340: Histidine metabolism; ko00380: Tryptophan metabolism; ko00410: beta-Alanine metabolism; ko00561: Glycerolipid metabolism; ko00620: Pyruvate metabolism…	aldehyde dehydrogenase family 2 member B4, mitochondrial-like [Camellia sinensis]	AL2B4_ARATH RecName: Full=Aldehyde dehydrogenase family 2 member B4, mitochondrial; Short=ALDH2a; EC=1.2.1.3; Flags: Precursor;	A0A4S4D0E5_CAMSI RecName: Full=Aldedh domain-containing protein {ECO:0000259|Pfam:PF00171};	Aldehyde dehydrogenase	GO:0005829,cytosol; GO:0005759,mitochondrial matrix; GO:0005739,mitochondrion; GO:0004029,aldehyde dehydrogenase (NAD+) activity; GO:0005524,ATP binding; GO:0043878,glyceraldehyde-3-phosphate dehydrogenase (NAD+) (non-phosphorylating) activity; GO:0003674,molecular_function; GO:0003824,catalytic activity; GO:0004030,aldehyde dehydrogenase [NAD(P)+] activity; GO:0016491,oxidoreductase activity; GO…	PF00171.25:Aldehyde dehydrogenase family
CSS0000476	0	0	0	0	0	0	0.717	0	0.1215	0	0	0	0	0	0	0	0	0	5	0	1	0	0	0	Chr4	59535675	59536145	-	K13448 calcium-binding protein CML | (RefSeq) probable calcium-binding protein CML44 (A)	ko04626: Plant-pathogen interaction	putative calcium-binding protein CML44 [Camellia lanceoleosa]	CML44_ARATH RecName: Full=Probable calcium-binding protein CML44; AltName: Full=Calmodulin-like protein 44;	A0A4S4ETV4_CAMSI SubName: Full=Uncharacterized protein {ECO:0000313|EMBL:THG19884.1};	Calmodulin and related proteins (EF-Hand superfamily)	GO:0005509,calcium ion binding; GO:0071456,cellular response to hypoxia; GO:0003674,molecular_function; GO:0005488,binding; GO:0043167,ion binding; GO:0043169,cation binding; GO:0046872,metal ion binding; GO:0001666,response to hypoxia; GO:0006950,response to stress; GO:0008150,biological_process; GO:0009628,response to abiotic stimulus; GO:0009987,cellular process; GO:0033554,cellular response t…	PF00036.35:EF hand
CSS0000477	0.3066	0.6411	0.6512	1.7185	1.1626	0.2719	0.938	0.8611	0.3973	0.5543	1.8859	1.765	2	4	4	11	7	2	6	6	3	4	14	13	Chr8	5099814	5100395	+	K15030 translation initiation factor 3 subunit M | (RefSeq) uncharacterized protein LOC106426879 isoform X2 (A)	--	F-box protein CPR1 [Camellia lanceoleosa]	CPR1_ARATH RecName: Full=F-box protein CPR1; AltName: Full=Protein CONSTITUTIVE EXPRESSER OF PR GENES 1; AltName: Full=Protein CONSTITUTIVE EXPRESSER OF PR GENES 30 {ECO:0000303|PubMed:19682297};	A0A2R6RB47_ACTCC SubName: Full=F-box protein {ECO:0000313|EMBL:PSS24777.1};	--	GO:0005737,cytoplasm; GO:0005634,nucleus; GO:0031348,negative regulation of defense response; GO:0042177,negative regulation of protein catabolic process; GO:0009626,plant-type hypersensitive response; GO:0016567,protein ubiquitination; GO:0006950,response to stress; GO:0006952,defense response; GO:0008150,biological_process; GO:0031347,regulation of defense response; GO:0048519,negative regulati…	--
CSS0000478	11.6304	11.1524	10.6202	0.6039	1.0433	0.657	5.817	4.5769	4.8633	4.5538	3.6452	3.0178	157	144	135	8	13	10	77	66	76	68	56	46	Chr4	120544216	120547399	-	--	--	uncharacterized protein LOC114266362 [Camellia sinensis]	--	A0A7J7HNC0_CAMSI SubName: Full=Uncharacterized protein {ECO:0000313|EMBL:KAF5953508.1};	--	--	--
CSS0000479	22.3346	21.6898	27.1629	15.874	17.0953	16.0926	20.6747	21.9519	23.6127	19.3658	20.0114	19.6301	661	614	757	461	467	537	600	694	809	634	674	656	Contig778	224720	231686	-	K14566 U3 small nucleolar RNA-associated protein 24 | (RefSeq) uncharacterized protein LOC109844566 isoform X1 (A)	ko03008: Ribosome biogenesis in eukaryotes	chaperone protein dnaJ 16-like [Camellia sinensis]	DNJ16_ARATH RecName: Full=Chaperone protein dnaJ 16; Short=AtDjB16; Short=AtJ16; AltName: Full=Protein ARG1-LIKE 1; Short=AtARL1;	A0A7J7H0R0_CAMSI RecName: Full=J domain-containing protein {ECO:0000259|PROSITE:PS50076};	Molecular chaperone (DnaJ superfamily)	GO:0016020,membrane; GO:0009737,response to abscisic acid; GO:0008150,biological_process; GO:0009719,response to endogenous stimulus; GO:0009725,response to hormone; GO:0010033,response to organic substance; GO:0033993,response to lipid; GO:0042221,response to chemical; GO:0050896,response to stimulus; GO:0097305,response to alcohol; GO:1901700,response to oxygen-containing compound; GO:0005575,c…	PF00226.34:DnaJ domain
CSS0000480	0.9461	0.6594	0.4186	1.1248	0.6833	2.0977	0.8844	0.8119	0.9535	0.9978	0.9006	0.6982	12	8	5	14	8	30	11	11	14	14	13	10	Chr15	108018262	108019101	-	K10638 E3 ubiquitin-protein ligase UHRF1 [EC:2.3.2.27] | (RefSeq) E3 ubiquitin-protein ligase ORTHRUS 2-like (A)	--	putative nucleotidyltransferase, Ribonuclease H [Rosa chinensis]	--	A0A2P6PIN7_ROSCH SubName: Full=Putative nucleotidyltransferase, Ribonuclease H {ECO:0000313|EMBL:PRQ21796.1}; EC=2.7.7.- {ECO:0000313|EMBL:PRQ21796.1}; EC=3.1.26.4 {ECO:0000313|EMBL:PRQ21796.1};	FOG: Transposon-encoded proteins with TYA, reverse transcriptase, integrase domains in various combinations	GO:0003676,nucleic acid binding; GO:0016779,nucleotidyltransferase activity; GO:0004523,RNA-DNA hybrid ribonuclease activity; GO:0015074,DNA integration; GO:0003674,molecular_function; GO:0005488,binding; GO:0097159,organic cyclic compound binding; GO:1901363,heterocyclic compound binding; GO:0003824,catalytic activity; GO:0016740,transferase activity; GO:0016772,transferase activity, transferrin…	PF00385.27:Chromo (CHRromatin Organisation MOdifier) domain
CSS0000482	0	0.3066	0.3559	0	0	0	0	0.0784	0.1086	0.0757	0	0	0	7	8	0	0	0	0	2	3	2	0	0	Chr5	29508717	29512578	+	K00800 3-phosphoshikimate 1-carboxyvinyltransferase [EC:2.5.1.19] | (RefSeq) 3-phosphoshikimate 1-carboxyvinyltransferase 2 (A)	ko00400: Phenylalanine, tyrosine and tryptophan biosynthesis; ko01100: Metabolic pathways; ko01110: Biosynthesis of secondary metabolites; ko01230: Biosynthesis of amino acids	uncharacterized protein LOC114260555 isoform X1 [Camellia sinensis]	--	A0A7J7HA71_CAMSI RecName: Full=EPSP_synthase domain-containing protein {ECO:0000259|Pfam:PF00275};	--	GO:0008760,UDP-N-acetylglucosamine 1-carboxyvinyltransferase activity; GO:0007049,cell cycle; GO:0051301,cell division; GO:0071555,cell wall organization; GO:0008360,regulation of cell shape; GO:0019277,UDP-N-acetylgalactosamine biosynthetic process; GO:0003674,molecular_function; GO:0003824,catalytic activity; GO:0016740,transferase activity; GO:0016765,transferase activity, transferring alkyl o…	PF00275.23:EPSP synthase (3-phosphoshikimate 1-carboxyvinyltransferase)
CSS0000483	0.0719	0	0	0	0	0	0	0	0	0	0	0	1	0	0	0	0	0	0	0	0	0	0	0	Chr7	102817181	102822281	+	K00847 fructokinase [EC:2.7.1.4] | (RefSeq) probable fructokinase-6, chloroplastic (A)	ko00051: Fructose and mannose metabolism; ko00500: Starch and sucrose metabolism; ko00520: Amino sugar and nucleotide sugar metabolism; ko01100: Metabolic pathways; ko01110: Biosynthesis of secondary metabolites; ko01250: Biosynthesis of nucleotide sugars	hypothetical protein HYC85_014310 [Camellia sinensis]	SCRK6_ARATH RecName: Full=Probable fructokinase-6, chloroplastic; EC=2.7.1.4; Flags: Precursor;	A0A7J7H5V1_CAMSI SubName: Full=Uncharacterized protein {ECO:0000313|EMBL:KAF5948353.1};	Ribokinase	GO:0009507,chloroplast; GO:0009570,chloroplast stroma; GO:0005829,cytosol; GO:0005524,ATP binding; GO:0008865,fructokinase activity; GO:0016051,carbohydrate biosynthetic process; GO:0006633,fatty acid biosynthetic process; GO:0006000,fructose metabolic process; GO:0019252,starch biosynthetic process; GO:0000166,nucleotide binding; GO:0003674,molecular_function; GO:0005488,binding; GO:0017076,puri…	PF00294.27:pfkB family carbohydrate kinase
CSS0000484	5.3766	2.9097	5.7768	5.2213	4.2488	5.7783	4.3219	2.5462	4.8083	3.7168	2.5012	4.3694	85	44	86	81	62	103	67	43	88	65	45	78	Chr1	213339095	213354555	-	--	--	uncharacterized protein LOC114263960 [Camellia sinensis]	--	A0A2R6RK18_ACTCC SubName: Full=SWI/SNF complex subunit SWI3C like {ECO:0000313|EMBL:PSS30368.1};	--	GO:0016021,integral component of membrane; GO:0005575,cellular_component; GO:0016020,membrane; GO:0031224,intrinsic component of membrane; GO:0110165,cellular anatomical entity	--
CSS0000486	20.1893	19.7536	18.6391	29.6644	32.8353	30.1551	16.2852	19.8874	19.9253	27.9186	23.6819	21.9145	421	394	366	607	632	709	333	443	481	644	562	516	Chr10	66890048	66963480	+	K01892 histidyl-tRNA synthetase [EC:6.1.1.21] | (RefSeq) histidine--tRNA ligase, chloroplastic/mitochondrial isoform X1 (A)	ko00970: Aminoacyl-tRNA biosynthesis	histidine--tRNA ligase, chloroplastic/mitochondrial isoform X2 [Camellia sinensis]	SYHM_ARATH RecName: Full=Histidine--tRNA ligase, chloroplastic/mitochondrial {ECO:0000305}; EC=6.1.1.21 {ECO:0000305}; AltName: Full=Histidyl-tRNA synthetase {ECO:0000305}; Short=HisRS {ECO:0000305}; AltName: Full=Histidyl-tRNA synthetase 1 {ECO:0000303|PubMed:9684861}; Short=AtHRS1 {ECO:0000303|PubMed:9684861}; Flags: Precursor;	A0A7J7HEI8_CAMSI RecName: Full=Histidine--tRNA ligase {ECO:0000256|ARBA:ARBA00012815}; EC=6.1.1.21 {ECO:0000256|ARBA:ARBA00012815};	Histidyl-tRNA synthetase	GO:0009507,chloroplast; GO:0005739,mitochondrion; GO:0005524,ATP binding; GO:0004821,histidine-tRNA ligase activity; GO:0006427,histidyl-tRNA aminoacylation; GO:0000166,nucleotide binding; GO:0003674,molecular_function; GO:0005488,binding; GO:0017076,purine nucleotide binding; GO:0030554,adenyl nucleotide binding; GO:0032553,ribonucleotide binding; GO:0032555,purine ribonucleotide binding; GO:003…	PF13393.9:Histidyl-tRNA synthetase
CSS0000487	0	0.2997	0	0	0	0	0	0	0.9906	0.5183	0	0	0	2	0	0	0	0	0	0	8	4	0	0	Chr4	59487816	59488277	-	K13448 calcium-binding protein CML | (RefSeq) probable calcium-binding protein CML44 (A)	ko04626: Plant-pathogen interaction	probable calcium-binding protein CML44 [Camellia sinensis]	CML44_ARATH RecName: Full=Probable calcium-binding protein CML44; AltName: Full=Calmodulin-like protein 44;	A0A7J0EHC4_9ERIC SubName: Full=Calcium-binding EF-hand family protein {ECO:0000313|EMBL:GFY85576.1};	Calmodulin and related proteins (EF-Hand superfamily)	GO:0005509,calcium ion binding; GO:0071456,cellular response to hypoxia; GO:0003674,molecular_function; GO:0005488,binding; GO:0043167,ion binding; GO:0043169,cation binding; GO:0046872,metal ion binding; GO:0001666,response to hypoxia; GO:0006950,response to stress; GO:0008150,biological_process; GO:0009628,response to abiotic stimulus; GO:0009987,cellular process; GO:0033554,cellular response t…	PF00036.35:EF hand
CSS0000488	0	0	1.7153	1.0974	0.2917	0	0.2745	0.7561	0.6977	0	0	1.9073	0	0	6	4	1	0	1	3	3	0	0	8	Chr1	222175749	222176109	-	--	--	hypothetical protein HYC85_019091 [Camellia sinensis]	--	A0A7J7GKV5_CAMSI SubName: Full=Uncharacterized protein {ECO:0000313|EMBL:KAF5941449.1};	--	--	--
CSS0000489	1.0348	2.0091	2.6687	3.4649	3.6836	2.3599	15.6783	2.4909	3.9586	1.3364	3.6371	1.7019	7	13	17	23	23	18	104	18	31	10	28	13	Chr2	6663981	6667445	-	K11877 proteasome assembly chaperone 3 | (RefSeq) proteasome assembly chaperone 3 isoform X1 (A)	--	proteasome assembly chaperone 3 isoform X2 [Camellia sinensis]	--	A0A834GM90_RHOSS SubName: Full=Uncharacterized protein {ECO:0000313|EMBL:KAF7135200.1};	Uncharacterized conserved protein	GO:0043248,proteasome assembly; GO:0008150,biological_process; GO:0009987,cellular process; GO:0016043,cellular component organization; GO:0022607,cellular component assembly; GO:0034622,cellular protein-containing complex assembly; GO:0043933,protein-containing complex subunit organization; GO:0044085,cellular component biogenesis; GO:0065003,protein-containing complex assembly; GO:0071840,cellu…	PF10178.12:Proteasome assembly chaperone 3
CSS0000490	0	0.6788	0	0.3308	2.1103	0	1.6553	0.3039	0	0	0	0.2875	0	2	0	1	6	0	5	1	0	0	0	1	Chr2	101703133	101703601	+	--	--	hypothetical protein HYC85_021897 [Camellia sinensis]	--	A0A7J7GJ88_CAMSI SubName: Full=Uncharacterized protein {ECO:0000313|EMBL:KAF5940730.1};	--	--	--
CSS0000491	42.5698	39.3928	44.8075	42.807	41.4103	45.5398	48.6123	46.2285	49.084	42.016	44.4209	47.3242	2037	1803	2019	2010	1829	2457	2281	2363	2719	2224	2419	2557	Chr8	160169814	160177142	-	K03549 KUP system potassium uptake protein | (RefSeq) potassium transporter 11-like isoform X1 (A)	--	potassium transporter 10-like isoform X2 [Camellia sinensis]	POT10_ARATH RecName: Full=Potassium transporter 10; Short=AtPOT10;	A0A5B7BUM9_DAVIN RecName: Full=Potassium transporter {ECO:0000256|RuleBase:RU321113};	--	GO:0016021,integral component of membrane; GO:0016020,membrane; GO:0005886,plasma membrane; GO:0015079,potassium ion transmembrane transporter activity; GO:0006813,potassium ion transport; GO:0003674,molecular_function; GO:0005215,transporter activity; GO:0008324,cation transmembrane transporter activity; GO:0015075,ion transmembrane transporter activity; GO:0015318,inorganic molecular entity tra…	PF02705.19:K+ potassium transporter
CSS0000492	15.3985	13.1734	14.1485	17.6562	22.5245	19.2611	15.5521	16.9823	18.2795	17.5386	15.5334	15.7048	831	680	719	935	1122	1172	823	979	1142	1047	954	957	Chr3	41016272	41029732	-	K20221 importin-4 | (RefSeq) importin-4 (A)	ko03013: Nucleocytoplasmic transport	importin-4 [Camellia sinensis]	--	A0A4S4D7L8_CAMSI RecName: Full=Importin N-terminal domain-containing protein {ECO:0000259|PROSITE:PS50166};	Karyopherin (importin) beta 3	GO:0005737,cytoplasm; GO:0005634,nucleus; GO:0031267,small GTPase binding; GO:0006606,protein import into nucleus; GO:0003674,molecular_function; GO:0005488,binding; GO:0005515,protein binding; GO:0019899,enzyme binding; GO:0051020,GTPase binding; GO:0006810,transport; GO:0006811,ion transport; GO:0006820,anion transport; GO:0006886,intracellular protein transport; GO:0006913,nucleocytoplasmic tr…	PF02985.25:HEAT repeat
CSS0000493	0	0.3162	0.3211	0	0	0.1341	0.1542	0	0	0.1367	0.1329	0	0	2	2	0	0	1	1	0	0	1	1	0	Chr3	35315395	35318348	-	K14292 trimethylguanosine synthase [EC:2.1.1.-] | (RefSeq) trimethylguanosine synthase (A)	--	hypothetical protein HYC85_009853 [Camellia sinensis]	NAKR1_ARATH RecName: Full=Protein SODIUM POTASSIUM ROOT DEFECTIVE 1 {ECO:0000303|PubMed:21193571}; Short=NaKR1 {ECO:0000303|PubMed:21193571}; AltName: Full=Heavy metal-associated plant protein 2 {ECO:0000303|PubMed:23368984}; Short=AtHPP02 {ECO:0000303|PubMed:23368984}; AltName: Full=Nuclear-enriched phloem companion cell gene 6 {ECO:0000303|PubMed:18354040}; Short=NPCC6 {ECO:0000303|PubMed:18354…	A0A7J7HGS2_CAMSI RecName: Full=HMA domain-containing protein {ECO:0000259|PROSITE:PS50846};	Copper chaperone	GO:0005737,cytoplasm; GO:0005783,endoplasmic reticulum; GO:0005634,nucleus; GO:0046872,metal ion binding; GO:0009908,flower development; GO:0010233,phloem transport; GO:0010015,root morphogenesis; GO:0055078,sodium ion homeostasis; GO:0003674,molecular_function; GO:0005488,binding; GO:0043167,ion binding; GO:0043169,cation binding; GO:0000003,reproduction; GO:0003006,developmental process involve…	PF00403.29:Heavy-metal-associated domain
CSS0000494	2.8364	3.632	4.8567	2.8905	2.0963	3.6857	2.8028	4.0961	3.4378	2.5244	2.956	2.7846	129	158	208	129	88	189	125	199	181	127	153	143	Chr6	103429662	103454074	-	K12882 nuclear cap-binding protein subunit 1 | (RefSeq) nuclear cap-binding protein subunit 1 (A)	ko03013: Nucleocytoplasmic transport; ko03015: mRNA surveillance pathway; ko03040: Spliceosome	Nuclear cap-binding protein subunit 1 [Camellia lanceoleosa]	NCBP1_ARATH RecName: Full=Nuclear cap-binding protein subunit 1; AltName: Full=80 kDa nuclear cap-binding protein; Short=AtCBP80; Short=NCBP 80 kDa subunit; AltName: Full=Abscisic acid-hypersensitive protein 1; Short=ABA-hypersensitive protein 1; AltName: Full=Protein ENSALADA;	A0A7J7H042_CAMSI RecName: Full=MIF4G domain-containing protein {ECO:0000259|SMART:SM00543};	Nuclear cap-binding complex, subunit NCBP1/CBP80	GO:0005739,mitochondrion; GO:0005845,mRNA cap binding complex; GO:0005846,nuclear cap binding complex; GO:0005634,nucleus; GO:0003729,mRNA binding; GO:0000339,RNA cap binding; GO:0006370,7-methylguanosine mRNA capping; GO:1901527,abscisic acid-activated signaling pathway involved in stomatal movement; GO:0000380,alternative mRNA splicing, via spliceosome; GO:0051607,defense response to virus; GO:…	PF09088.14:MIF4G like
CSS0000495	0.7333	1.0616	0.7788	1.3797	1.4973	2.1263	0.6903	0.9769	0.6578	0.9944	0.694	0.9492	26	36	26	48	49	85	24	37	27	39	28	38	Chr15	87051659	87054006	+	K20291 conserved oligomeric Golgi complex subunit 4 | (RefSeq) pentatricopeptide repeat-containing protein At4g01400, mitochondrial isoform X1 (A)	--	putative pentatricopeptide repeat-containing protein At1g74580 [Camellia sinensis]	PP120_ARATH RecName: Full=Putative pentatricopeptide repeat-containing protein At1g74580;	A0A7J7FZ60_CAMSI SubName: Full=Uncharacterized protein {ECO:0000313|EMBL:KAF5933723.1};	FOG: PPR repeat	--	PF13041.9:PPR repeat family
CSS0000496	0.585	0.7445	0.5672	0.4924	0.8542	0.5639	1.2449	0.6428	0.9447	0.7357	0.6704	0.6307	23	28	21	19	31	25	48	27	43	32	30	28	Chr12	105237890	105243393	-	K15450 tRNA wybutosine-synthesizing protein 3 [EC:2.1.1.282] | (RefSeq) tRNA wybutosine-synthesizing protein 2/3/4 (A)	--	hypothetical protein TEA_028749 [Camellia sinensis var. sinensis]	--	A0A4S4ECV0_CAMSI RecName: Full=MHD domain-containing protein {ECO:0000259|PROSITE:PS51072};	Predicted proline-serine-threonine phosphatase-interacting protein (PSTPIP)	--	PF10291.12:Muniscin C-terminal mu homology domain
CSS0000497	0	0	0	0	0	0	0	0	0	0	0.1732	0	0	0	0	0	0	0	0	0	0	0	1	0	Chr4	123248695	123249030	+	K14506 jasmonic acid-amino synthetase [EC:6.3.2.52] | (RefSeq) jasmonoyl--L-amino acid synthetase JAR4-like (A)	ko04075: Plant hormone signal transduction	hypothetical protein TEA_010206 [Camellia sinensis var. sinensis]	JAR4_NICAT RecName: Full=Jasmonoyl--L-amino acid synthetase JAR4 {ECO:0000305}; EC=6.3.2.52 {ECO:0000269|PubMed:17085687}; AltName: Full=Jasmonate-amino acid synthetase JAR4 {ECO:0000305}; AltName: Full=Jasmonic acid-amido synthetase JAR4 {ECO:0000305}; AltName: Full=Protein JASMONATE RESISTANT 4 {ECO:0000303|PubMed:17085687};	A0A4S4EVA4_CAMSI SubName: Full=Uncharacterized protein {ECO:0000313|EMBL:THG20542.1};	--	GO:0102053,(-)-jasmonoyl-isoleucine synthetase activity; GO:0005524,ATP binding; GO:0102058,jasmonoyl-leucine synthetase activity; GO:0102057,jasmonoyl-valine synthetase activity; GO:0006952,defense response; GO:0003674,molecular_function; GO:0003824,catalytic activity; GO:0016874,ligase activity; GO:0016879,ligase activity, forming carbon-nitrogen bonds; GO:0000166,nucleotide binding; GO:0005488…	PF03321.16:GH3 auxin-responsive promoter
CSS0000498	0.2993	0.3129	0.3179	0.5338	0.4864	0.531	0	0.1401	0.3232	0.2706	0.1973	0.4639	4	4	4	7	6	8	0	2	5	4	3	7	Chr1	222317571	222319788	-	--	--	protein COFACTOR ASSEMBLY OF COMPLEX C SUBUNIT B CCB1, chloroplastic [Camellia sinensis]	CCB1_ARATH RecName: Full=Protein COFACTOR ASSEMBLY OF COMPLEX C SUBUNIT B CCB1, chloroplastic {ECO:0000305}; Flags: Precursor;	A0A7J7IBM8_CAMSI SubName: Full=Uncharacterized protein {ECO:0000313|EMBL:KAF5961834.1};	--	GO:0009507,chloroplast; GO:0009535,chloroplast thylakoid membrane; GO:0005829,cytosol; GO:0016021,integral component of membrane; GO:0010190,cytochrome b6f complex assembly; GO:0008150,biological_process; GO:0009987,cellular process; GO:0016043,cellular component organization; GO:0017004,cytochrome complex assembly; GO:0022607,cellular component assembly; GO:0034622,cellular protein-containing co…	PF12046.11:Cofactor assembly of complex C subunit B
CSS0000499	0	0	0	0	0	0	0	0	0	0	0	0.1178	0	0	0	0	0	0	0	0	0	0	0	1	Contig980	576318	579420	-	K21456 glutathione synthase [EC:6.3.2.3] | (RefSeq) glutathione synthetase, chloroplastic-like (A)	ko00270: Cysteine and methionine metabolism; ko00480: Glutathione metabolism; ko01100: Metabolic pathways; ko01240: Biosynthesis of cofactors	hypothetical protein HYC85_030355 [Camellia sinensis]	GSHB_SOLLC RecName: Full=Glutathione synthetase, chloroplastic; Short=GSH synthetase; Short=GSH-S; Short=Glutathione synthase; EC=6.3.2.3; Flags: Precursor;	A0A7J7G4D5_CAMSI SubName: Full=Uncharacterized protein {ECO:0000313|EMBL:KAF5934184.1};	Glutathione synthetase	GO:0009507,chloroplast; GO:0005829,cytosol; GO:0005524,ATP binding; GO:0043295,glutathione binding; GO:0004363,glutathione synthase activity; GO:0000287,magnesium ion binding; GO:0042803,protein homodimerization activity; GO:0009753,response to jasmonic acid; GO:0000166,nucleotide binding; GO:0003674,molecular_function; GO:0005488,binding; GO:0017076,purine nucleotide binding; GO:0030554,adenyl n…	PF03199.18:Eukaryotic glutathione synthase
CSS0000500	0.8168	0.3914	0.7228	1.9768	1.7698	2.5656	0.4512	0.223	0.5879	0.9537	1.9737	1.5672	24	11	20	57	48	85	13	7	20	31	66	52	Chr2	78671253	78673198	-	K23541 Ca2+/H+ antiporter, TMEM165/GDT1 family | (RefSeq) pentatricopeptide repeat-containing protein At3g24000, mitochondrial-like (A)	--	pentatricopeptide repeat-containing protein At1g08070, chloroplastic-like [Camellia sinensis]	PP219_ARATH RecName: Full=Putative pentatricopeptide repeat-containing protein At3g08820;	A0A4S4DEY9_CAMSI SubName: Full=Uncharacterized protein {ECO:0000313|EMBL:THG01269.1};	FOG: PPR repeat	GO:0008270,zinc ion binding; GO:0003674,molecular_function; GO:0005488,binding; GO:0043167,ion binding; GO:0043169,cation binding; GO:0046872,metal ion binding; GO:0046914,transition metal ion binding	PF01535.23:PPR repeat
CSS0000501	0	0	0.0239	0.0458	0.1704	0.1196	0	0.0631	0	0.0203	0	0.0597	0	0	1	2	7	6	0	3	0	1	0	3	Chr10	20970561	20976036	-	K13457 disease resistance protein RPM1 | (RefSeq) disease resistance protein RPM1-like (A)	ko04626: Plant-pathogen interaction	disease resistance protein RPM1-like [Camellia sinensis]	RPM1_ARATH RecName: Full=Disease resistance protein RPM1 {ECO:0000303|PubMed:7638602}; AltName: Full=Resistance to Pseudomonas syringae protein 3 {ECO:0000303|PubMed:9861059}; AltName: Full=Resistance to Pseudomonas syringae pv. Maculicola protein 1 {ECO:0000303|PubMed:7638602};	A0A4S4DEJ9_CAMSI SubName: Full=Uncharacterized protein {ECO:0000313|EMBL:THG01121.1};	Apoptotic ATPase	GO:0012505,endomembrane system; GO:0019897,extrinsic component of plasma membrane; GO:0005886,plasma membrane; GO:0043531,ADP binding; GO:0005524,ATP binding; GO:0000166,nucleotide binding; GO:0009626,plant-type hypersensitive response; GO:0003674,molecular_function; GO:0005488,binding; GO:0017076,purine nucleotide binding; GO:0030554,adenyl nucleotide binding; GO:0032553,ribonucleotide binding; …	PF00931.25:NB-ARC domain
CSS0000502	4.1916	6.7923	9.4959	11.6043	11.277	8.1165	8.3353	8.567	8.8104	10.2939	8.9009	8.2903	60	93	128	163	149	131	117	131	146	163	145	134	Contig515	173539	178559	+	--	--	Phosphatidylinositol/phosphatidylcholine transfer protein SFH8 [Camellia lanceoleosa]	SFH8_ARATH RecName: Full=Phosphatidylinositol/phosphatidylcholine transfer protein SFH8; AltName: Full=Protein SEC FOURTEEN HOMOLOGS 8; Short=AtSFH8;	A0A7J7H2N7_CAMSI RecName: Full=CRAL-TRIO domain-containing protein {ECO:0000259|PROSITE:PS50191};	Phosphatidylinositol transfer protein SEC14 and related proteins	GO:0000139,Golgi membrane; GO:0005886,plasma membrane; GO:0015031,protein transport; GO:0006810,transport; GO:0006811,ion transport; GO:0006820,anion transport; GO:0008104,protein localization; GO:0008150,biological_process; GO:0015833,peptide transport; GO:0033036,macromolecule localization; GO:0042886,amide transport; GO:0045184,establishment of protein localization; GO:0051179,localization; GO…	--
CSS0000504	0	0	0.0236	0	0	0	0	0	0.0192	0.0201	0	0.0985	0	0	1	0	0	0	0	0	1	1	0	5	Chr12	147194976	147197982	+	K04733 interleukin-1 receptor-associated kinase 4 [EC:2.7.11.1] | (RefSeq) putative receptor-like protein kinase At4g00960 (A)	--	FT-interacting protein 7 [Camellia sinensis]	FTIP3_ARATH RecName: Full=FT-interacting protein 3 {ECO:0000303|PubMed:29742441}; AltName: Full=Multiple C2 domain and transmembrane region protein 3 {ECO:0000303|PubMed:29259105};	A0A4S4EIN5_CAMSI SubName: Full=Uncharacterized protein {ECO:0000313|EMBL:THG16379.1};	--	GO:0005737,cytoplasm; GO:0005829,cytosol; GO:0005783,endoplasmic reticulum; GO:0005789,endoplasmic reticulum membrane; GO:0005768,endosome; GO:0010008,endosome membrane; GO:0000139,Golgi membrane; GO:0016021,integral component of membrane; GO:0009505,plant-type cell wall; GO:0005886,plasma membrane; GO:0009506,plasmodesma; GO:0016757,transferase activity, transferring glycosyl groups; GO:0046872,…	PF00168.33:C2 domain
CSS0000505	1.2543	0	0.2664	2.5564	1.6307	0.445	0.2558	2.3484	0.4334	2.2678	0.2204	0	5	0	1	10	6	2	1	10	2	10	1	0	Contig702	182219	183270	+	--	--	hypothetical protein RHMOL_Rhmol11G0236200 [Rhododendron molle]	--	A0A4S4ECB5_CAMSI RecName: Full=Smr domain-containing protein {ECO:0000259|PROSITE:PS50828};	--	--	--
CSS0000506	3.1206	2.9906	3.8202	1.2809	0.9391	1.0763	5.4808	5.9238	5.9903	2.2725	2.0566	1.3818	72	66	83	29	20	28	124	146	160	58	54	36	Chr4	9630165	9631936	+	K01773 aldoxime dehydratase [EC:4.99.1.-] | (RefSeq) cytochrome P450 71B10-like isoform X1 (A)	--	cytochrome P450 71A1-like [Camellia sinensis]	C71Z3_PASSA RecName: Full=6,7,8-trihydroxycoumarin synthase {ECO:0000303|PubMed:29971079}; EC=1.14.14.- {ECO:0000269|PubMed:29971079}; AltName: Full=Cytochrome P450 CYP71AZ3 {ECO:0000303|PubMed:29971079};	A0A4S4DUM7_CAMSI SubName: Full=Uncharacterized protein {ECO:0000313|EMBL:THG06992.1};	Cytochrome P450 CYP2 subfamily	GO:0005783,endoplasmic reticulum; GO:0016021,integral component of membrane; GO:0020037,heme binding; GO:0005506,iron ion binding; GO:0004497,monooxygenase activity; GO:0016705,oxidoreductase activity, acting on paired donors, with incorporation or reduction of molecular oxygen; GO:0009805,coumarin biosynthetic process; GO:0003674,molecular_function; GO:0005488,binding; GO:0046906,tetrapyrrole bi…	PF00067.25:Cytochrome P450
CSS0000507	49.9425	54.291	46.8408	49.7847	52.5096	47.7056	52.5653	46.8126	53.054	50.8278	51.4896	55.8688	779	810	688	762	756	839	804	780	958	877	914	984	Chr7	184619247	184626891	-	K07937 ADP-ribosylation factor 1/2 | (RefSeq) ADP-ribosylation factor 1-like 2 isoform X1 (A)	ko04144: Endocytosis	hypothetical protein HYC85_013382 [Camellia sinensis]	ARF1_SOLTU RecName: Full=ADP-ribosylation factor 1;	A0A7J7H4J5_CAMSI RecName: Full=ADP-ribosylation factor {ECO:0000256|RuleBase:RU369003};	GTP-binding ADP-ribosylation factor Arf1	GO:0005794,Golgi apparatus; GO:0005525,GTP binding; GO:0003924,GTPase activity; GO:0006886,intracellular protein transport; GO:0016192,vesicle-mediated transport; GO:0000166,nucleotide binding; GO:0001882,nucleoside binding; GO:0001883,purine nucleoside binding; GO:0003674,molecular_function; GO:0005488,binding; GO:0017076,purine nucleotide binding; GO:0019001,guanyl nucleotide binding; GO:003254…	PF00025.24:ADP-ribosylation factor family
CSS0000508	22.2634	23.0547	22.4455	55.9308	39.3094	46.0519	27.5897	28.2942	28.6037	38.7875	40.1782	37.4367	316	313	300	779	515	737	384	429	470	609	649	600	Chr15	21415245	21416254	+	K10999 cellulose synthase A [EC:2.4.1.12] | (RefSeq) cellulose synthase A catalytic subunit 2 [UDP-forming]-like (A)	--	Zinc finger CCCH domain-containing protein 43 [Camellia lanceoleosa]	--	A0A4S4DPU4_CAMSI SubName: Full=Uncharacterized protein {ECO:0000313|EMBL:THG05102.1};	--	--	--
CSS0000509	191.567	187.113	160.021	141.063	113.47	124.507	210.616	234.516	202.274	136.516	158.487	155.389	2343	2189	1843	1693	1281	1717	2526	3064	2864	1847	2206	2146	Chr2	188027852	188029805	+	K16297 serine carboxypeptidase-like clade II [EC:3.4.16.-] | (RefSeq) LOW QUALITY PROTEIN: serine carboxypeptidase-like 27 (A)	--	tetraspanin-7-like [Camellia sinensis]	TET8_ARATH RecName: Full=Tetraspanin-8;	A0A7J7HX43_CAMSI SubName: Full=Uncharacterized protein {ECO:0000313|EMBL:KAF5956686.1};	--	GO:0005794,Golgi apparatus; GO:0016021,integral component of membrane; GO:0005886,plasma membrane; GO:0009506,plasmodesma; GO:0005773,vacuole; GO:0009734,auxin-activated signaling pathway; GO:0050829,defense response to Gram-negative bacterium; GO:0007154,cell communication; GO:0007165,signal transduction; GO:0008150,biological_process; GO:0009719,response to endogenous stimulus; GO:0009725,respo…	PF00335.23:Tetraspanin family
CSS0000511	0.2509	0	0.2664	1.2782	1.0871	0.8899	1.2791	0.7045	0.6501	0.6803	0.8817	0.8887	1	0	1	5	4	4	5	3	3	3	4	4	Chr9	165088884	165089147	-	--	--	hypothetical protein LOK49_LG02G00101 [Camellia lanceoleosa]	--	A5B8I6_VITVI RecName: Full=Integrase catalytic domain-containing protein {ECO:0000259|PROSITE:PS50994};	--	GO:0003676,nucleic acid binding; GO:0015074,DNA integration; GO:0003674,molecular_function; GO:0005488,binding; GO:0097159,organic cyclic compound binding; GO:1901363,heterocyclic compound binding; GO:0006139,nucleobase-containing compound metabolic process; GO:0006259,DNA metabolic process; GO:0006725,cellular aromatic compound metabolic process; GO:0006807,nitrogen compound metabolic process; G…	--
CSS0000512	0	0	0	0	0	0	0	0.1667	0	0	0	0	0	0	0	0	0	0	0	1	0	0	0	0	Contig139	46125	47059	+	K02214 cell division control protein 7 [EC:2.7.11.1] | (RefSeq) LOW QUALITY PROTEIN: cell cycle serine/threonine-protein kinase hsk1-like (A)	--	hypothetical protein LOK49_LG13G01590 [Camellia lanceoleosa]	--	A0A4V3WN08_CAMSI RecName: Full=Protein kinase domain-containing protein {ECO:0000259|PROSITE:PS50011};	Serine/threonine protein kinase of the CDC7 subfamily involved in DNA synthesis, repair and recombination	GO:0005524,ATP binding; GO:0004672,protein kinase activity; GO:0006468,protein phosphorylation; GO:0000166,nucleotide binding; GO:0003674,molecular_function; GO:0005488,binding; GO:0017076,purine nucleotide binding; GO:0030554,adenyl nucleotide binding; GO:0032553,ribonucleotide binding; GO:0032555,purine ribonucleotide binding; GO:0032559,adenyl ribonucleotide binding; GO:0035639,purine ribonucl…	PF00069.28:Protein kinase domain
CSS0000513	1.9526	0.5104	0.9504	1.4095	1.4984	1.0102	1.4935	1.0663	2.0381	1.3974	0.9294	1.7293	24	6	11	17	17	14	18	14	29	19	13	24	Chr15	32208660	32213772	-	--	--	uncharacterized protein LOC114255770 [Camellia sinensis]	--	A0A4S4F0E1_CAMSI SubName: Full=Uncharacterized protein {ECO:0000313|EMBL:THG22870.1};	--	GO:0016021,integral component of membrane; GO:0005575,cellular_component; GO:0016020,membrane; GO:0031224,intrinsic component of membrane; GO:0110165,cellular anatomical entity	--
CSS0000514	0	0	0	0	0	0	0	0.9253	0	0	0	0	0	0	0	0	0	0	0	3	0	0	0	0	Chr13	91572773	91573040	+	--	--	LOW QUALITY PROTEIN: sucrose-binding protein-like [Camellia sinensis]	VCL6_JUGRE RecName: Full=Vicilin Jug r 6.0101 {ECO:0000305}; AltName: Full=Allergen Jug r 6 {ECO:0000303|PubMed:30054513}; AltName: Full=Vicilin Jug r 6 {ECO:0000303|PubMed:30054513}; AltName: Allergen=Jug r 6.0101 {ECO:0000305}; Flags: Precursor;	A0A4S4DUS8_CAMSI SubName: Full=Uncharacterized protein {ECO:0000313|EMBL:THG06306.1};	--	GO:0043245,extraorganismal space; GO:0045735,nutrient reservoir activity; GO:0070207,protein homotrimerization; GO:0010431,seed maturation; GO:0003674,molecular_function; GO:0008150,biological_process; GO:0009987,cellular process; GO:0016043,cellular component organization; GO:0022607,cellular component assembly; GO:0043933,protein-containing complex subunit organization; GO:0044085,cellular comp…	--
CSS0000515	0.3003	0	0.2126	0.5101	0.2169	0.1776	0	0	0.0865	0	0.3079	0.3103	6	0	4	10	4	4	0	0	2	0	7	7	Chr4	186515799	186517274	-	K08150 MFS transporter, SP family, solute carrier family 2 (myo-inositol transporter), member 13 | (RefSeq) inositol transporter 4-like (A)	--	uncharacterized protein LOC114285142 [Camellia sinensis]	--	A0A2N9GI12_FAGSY SubName: Full=Uncharacterized protein {ECO:0000313|EMBL:SPC99050.1};	--	GO:0046983,protein dimerization activity; GO:0003674,molecular_function; GO:0005488,binding; GO:0005515,protein binding	PF14291.9:Domain of unknown function (DUF4371)
CSS0000517	28.3051	13.4049	9.1203	7.2113	14.8085	5.3104	12.7056	7.7567	21.5246	8.3106	6.7494	28.1203	468	212	142	117	226	99	206	137	412	152	127	525	Contig227	244580	247617	-	K20547 basic endochitinase B [EC:3.2.1.14] | (RefSeq) chitinase 1 (A)	ko00520: Amino sugar and nucleotide sugar metabolism; ko01100: Metabolic pathways; ko04016: MAPK signaling pathway - plant	hypothetical protein HYC85_009513 [Camellia sinensis]	CHIT_ACTCC RecName: Full=Endochitinase {ECO:0000250|UniProtKB:P06215}; EC=3.2.1.14; Flags: Precursor;	A0A7J7HFU3_CAMSI RecName: Full=Chitin-binding type-1 domain-containing protein {ECO:0000259|PROSITE:PS50941};	Predicted chitinase	GO:0008061,chitin binding; GO:0004568,chitinase activity; GO:0016998,cell wall macromolecule catabolic process; GO:0006032,chitin catabolic process; GO:0006952,defense response; GO:0000272,polysaccharide catabolic process; GO:0003674,molecular_function; GO:0005488,binding; GO:0097367,carbohydrate derivative binding; GO:0003824,catalytic activity; GO:0004553,hydrolase activity, hydrolyzing O-glyco…	PF00182.22:Chitinase class I
CSS0000519	0.0327	0	0.0694	0	0	0	0	0	0	0.1476	0.0574	0	1	0	2	0	0	0	0	0	0	5	2	0	Chr9	153986224	153989736	-	K23288 syndetin | (RefSeq) uncharacterized LOC105761952 (A)	--	Retrovirus-related Pol polyprotein from transposon TNT 1-94 [Vitis vinifera]	POLX_TOBAC RecName: Full=Retrovirus-related Pol polyprotein from transposon TNT 1-94; Includes: RecName: Full=Protease; EC=3.4.23.-; Includes: RecName: Full=Reverse transcriptase; EC=2.7.7.49; Includes: RecName: Full=Endonuclease;	A0A438K3V7_VITVI SubName: Full=Retrovirus-related Pol polyprotein from transposon TNT 1-94 {ECO:0000313|EMBL:RVX15883.1};	FOG: Transposon-encoded proteins with TYA, reverse transcriptase, integrase domains in various combinations	GO:0004190,aspartic-type endopeptidase activity; GO:0004519,endonuclease activity; GO:0003676,nucleic acid binding; GO:0003964,RNA-directed DNA polymerase activity; GO:0008270,zinc ion binding; GO:0015074,DNA integration; GO:0006508,proteolysis; GO:0003674,molecular_function; GO:0003824,catalytic activity; GO:0004175,endopeptidase activity; GO:0008233,peptidase activity; GO:0016787,hydrolase acti…	PF07727.17:Reverse transcriptase (RNA-dependent DNA polymerase)
CSS0000520	0	0.0448	0	0.2621	0.2322	0.1141	0.0874	0.0401	0	0	0.0753	0.3796	0	1	0	6	5	3	2	1	0	0	2	10	Chr2	42422921	42424597	+	K01528 dynamin 1/3 [EC:3.6.5.5] | (Kazusa) Lj0g3v0199559.2; - (A)	ko04144: Endocytosis	retrovirus-related pol polyprotein from transposon RE2 [Citrus sinensis]	POLR2_ARATH RecName: Full=Retrovirus-related Pol polyprotein from transposon RE2; AltName: Full=Retro element 2 {ECO:0000303|PubMed:10689195}; Short=AtRE2 {ECO:0000303|PubMed:10689195}; Includes: RecName: Full=Protease RE2; EC=3.4.23.-; Includes: RecName: Full=Reverse transcriptase RE2; EC=2.7.7.49; Includes: RecName: Full=Endonuclease RE2;	A0A4Y1R5G6_PRUDU SubName: Full=Transposable element protein {ECO:0000313|EMBL:BBG99227.1};	FOG: Transposon-encoded proteins with TYA, reverse transcriptase, integrase domains in various combinations	GO:0004190,aspartic-type endopeptidase activity; GO:0004519,endonuclease activity; GO:0046872,metal ion binding; GO:0003676,nucleic acid binding; GO:0003964,RNA-directed DNA polymerase activity; GO:0015074,DNA integration; GO:0006310,DNA recombination; GO:0006508,proteolysis; GO:0003674,molecular_function; GO:0003824,catalytic activity; GO:0004175,endopeptidase activity; GO:0008233,peptidase acti…	PF07727.17:Reverse transcriptase (RNA-dependent DNA polymerase)
CSS0000521	1.7428	4.2514	1.6451	0	0.2098	0	2.3697	3.9881	2.1746	0.7002	2.5523	0.5145	9	21	8	0	1	0	12	22	13	4	15	3	Contig427	254062	254403	+	K24345 calcium-binding protein KIC and related proteins | (RefSeq) calcium-binding protein KRP1-like (A)	--	calcium-binding protein KRP1-like [Camellia sinensis]	CARP1_ARATH RecName: Full=Calcium-binding protein KRP1 {ECO:0000305}; AltName: Full=KIC-related protein 1 {ECO:0000303|PubMed:14688294};	A0A7J7GF99_CAMSI RecName: Full=EF-hand domain-containing protein {ECO:0000259|PROSITE:PS50222};	Ca2+-binding protein (centrin/caltractin), EF-Hand superfamily protein	GO:0005509,calcium ion binding; GO:0071456,cellular response to hypoxia; GO:0009733,response to auxin; GO:0003674,molecular_function; GO:0005488,binding; GO:0043167,ion binding; GO:0043169,cation binding; GO:0046872,metal ion binding; GO:0001666,response to hypoxia; GO:0006950,response to stress; GO:0008150,biological_process; GO:0009628,response to abiotic stimulus; GO:0009987,cellular process; …	PF13833.9:EF-hand domain pair
CSS0000522	0.2675	0.329	0.4512	0.1283	0.5455	0.5442	0.2246	0.2209	0.3262	0.6828	0.3871	0.2787	17	20	27	8	32	39	14	15	24	48	28	20	Chr5	187184143	187191822	+	K10895 fanconi anemia group I protein | (RefSeq) Fanconi anemia group I protein isoform X1 (A)	--	Fanconi anemia group I protein isoform X1 [Camellia sinensis]	--	A0A4S4CYN0_CAMSI SubName: Full=Uncharacterized protein {ECO:0000313|EMBL:THF94984.1};	Uncharacterized conserved protein	GO:0006281,DNA repair; GO:0006139,nucleobase-containing compound metabolic process; GO:0006259,DNA metabolic process; GO:0006725,cellular aromatic compound metabolic process; GO:0006807,nitrogen compound metabolic process; GO:0006950,response to stress; GO:0006974,cellular response to DNA damage stimulus; GO:0008150,biological_process; GO:0008152,metabolic process; GO:0009987,cellular process; GO…	PF14678.9:FANCI solenoid 4
CSS0000524	21.5639	21.8565	17.9317	14.8985	12.5918	13.5496	23.1088	22.3078	22.7946	16.5201	16.122	15.7309	295	286	231	200	159	209	310	326	361	250	251	243	Chr2	138494482	138495387	-	K14004 protein transport protein SEC13 | (RefSeq) protein transport protein SEC13 homolog B-like (A)	ko03013: Nucleocytoplasmic transport; ko04141: Protein processing in endoplasmic reticulum	protein transport protein SEC13 homolog B-like [Camellia sinensis]	SC13A_ARATH RecName: Full=Protein transport protein SEC13 homolog A {ECO:0000305}; AltName: Full=SEC13-like protein A {ECO:0000305};	A0A7J7HVX0_CAMSI SubName: Full=Uncharacterized protein {ECO:0000313|EMBL:KAF5956993.1};	Vesicle coat complex COPII, subunit SEC13	GO:0030127,COPII vesicle coat; GO:0005783,endoplasmic reticulum; GO:0005794,Golgi apparatus; GO:0031080,nuclear pore outer ring; GO:0005198,structural molecule activity; GO:0090114,COPII-coated vesicle budding; GO:0006606,protein import into nucleus; GO:0003674,molecular_function; GO:0006810,transport; GO:0006888,endoplasmic reticulum to Golgi vesicle-mediated transport; GO:0006900,vesicle buddin…	PF00400.35:WD domain, G-beta repeat
CSS0000525	13.3893	16.8579	14.9832	34.4787	26.2821	29.2406	6.6069	7.817	6.7778	34.8151	34.5365	31.3655	186	224	196	470	337	458	90	116	109	535	546	492	Chr3	186457380	186458299	-	--	--	NDR1/HIN1-like protein 12 [Camellia sinensis]	NHL12_ARATH RecName: Full=NDR1/HIN1-like protein 12 {ECO:0000303|PubMed:14666423};	A0A4S4DCA5_CAMSI SubName: Full=Uncharacterized protein {ECO:0000313|EMBL:THG00239.1};	--	GO:0046658,anchored component of plasma membrane; GO:0016021,integral component of membrane; GO:0009506,plasmodesma; GO:0098542,defense response to other organism; GO:0006950,response to stress; GO:0006952,defense response; GO:0008150,biological_process; GO:0009605,response to external stimulus; GO:0009607,response to biotic stimulus; GO:0043207,response to external biotic stimulus; GO:0044419,bi…	PF03168.16:Late embryogenesis abundant protein
CSS0000526	0.5017	0.5245	2.9304	3.579	4.3484	4.8947	0.5116	1.8787	0	0.4536	0.8817	3.7768	2	2	11	14	16	22	2	8	0	2	4	17	Chr4	168967884	168968840	-	--	--	--	--	--	--	--	--
CSS0000527	22.6916	22.1489	23.6975	27.1705	26.8828	25.7409	21.2559	24.4783	23.8291	21.5962	24.0593	22.3086	663	619	652	779	725	848	609	764	806	698	800	736	Chr3	36239272	36241206	-	--	--	hypothetical protein HYC85_009861 [Camellia sinensis]	--	A0A7J7HHM1_CAMSI SubName: Full=Uncharacterized protein {ECO:0000313|EMBL:KAF5951917.1};	--	--	--
CSS0000528	7.4058	7.2979	9.4638	8.7568	7.5051	8.1081	9.6843	7.5962	9.9325	8.2004	9.9636	9.5241	418	394	503	485	391	516	536	458	649	512	640	607	Chr4	11478302	11484793	+	K15188 cyclin T | (RefSeq) cyclin-T1-4 (A)	ko03250: Viral life cycle - HIV-1	cyclin-T1-4 [Camellia sinensis]	CCT13_ORYSJ RecName: Full=Cyclin-T1-3; Short=CycT1;3;	A0A7J7HUM4_CAMSI SubName: Full=Uncharacterized protein {ECO:0000313|EMBL:KAF5955774.1};	CDK9 kinase-activating protein cyclin T	GO:0008024,cyclin/CDK positive transcription elongation factor complex; GO:0005634,nucleus; GO:0061575,cyclin-dependent protein serine/threonine kinase activator activity; GO:0016538,cyclin-dependent protein serine/threonine kinase regulator activity; GO:0007049,cell cycle; GO:0051301,cell division; GO:0032786,positive regulation of DNA-templated transcription, elongation; GO:0006357,regulation o…	PF00134.26:Cyclin, N-terminal domain
CSS0000531	49.1751	53.8568	47.0136	21.916	23.1528	21.9464	68.4089	66.2084	63.037	26.5181	24.8271	29.0465	1093	1145	984	478	475	550	1491	1572	1622	652	628	729	Contig172	26056	27527	+	K01807 ribose 5-phosphate isomerase A [EC:5.3.1.6] | (RefSeq) probable ribose-5-phosphate isomerase 2 (A)	ko00030: Pentose phosphate pathway; ko00710: Carbon fixation in photosynthetic organisms; ko01100: Metabolic pathways; ko01110: Biosynthesis of secondary metabolites; ko01200: Carbon metabolism; ko01230: Biosynthesis of amino acids	hypothetical protein HYC85_021499 [Camellia sinensis]	RPI2_ARATH RecName: Full=Probable ribose-5-phosphate isomerase 2; EC=5.3.1.6; AltName: Full=Phosphoriboisomerase 2;	A0A7J7GHT7_CAMSI RecName: Full=Ribose-5-phosphate isomerase {ECO:0000256|ARBA:ARBA00011959}; EC=5.3.1.6 {ECO:0000256|ARBA:ARBA00011959};	Ribose 5-phosphate isomerase	GO:0005737,cytoplasm; GO:0004751,ribose-5-phosphate isomerase activity; GO:0008219,cell death; GO:0009052,pentose-phosphate shunt, non-oxidative branch; GO:0010228,vegetative to reproductive phase transition of meristem; GO:0003674,molecular_function; GO:0003824,catalytic activity; GO:0016853,isomerase activity; GO:0016860,intramolecular oxidoreductase activity; GO:0016861,intramolecular oxidored…	PF06026.17:Ribose 5-phosphate isomerase A (phosphoriboisomerase A)
CSS0000532	23.3832	16.646	28.5892	32.295	32.083	31.5171	25.7285	22.1057	26.7101	24.337	24.8725	28.6102	304	207	350	412	385	462	328	307	402	350	368	420	Chr11	8197307	8200390	+	K12890 serine/arginine-rich splicing factor 1 | (RefSeq) serine/arginine-rich splicing factor SR34B-like isoform X1 (A)	ko03040: Spliceosome	hypothetical protein HYC85_032245 [Camellia sinensis]	SR34_ARATH RecName: Full=Serine/arginine-rich-splicing factor SR34; Short=At-SR34; Short=At-SRp34; Short=AtSR34; AltName: Full=Pre-mRNA-splicing factor SF2; AltName: Full=SR1 protein;	A0A7J7FSS6_CAMSI SubName: Full=Uncharacterized protein {ECO:0000313|EMBL:KAF5931372.1};	Alternative splicing factor ASF/SF2 (RRM superfamily)	GO:0035061,interchromatin granule; GO:0016607,nuclear speck; GO:0005634,nucleus; GO:0005681,spliceosomal complex; GO:0003729,mRNA binding; GO:0003723,RNA binding; GO:0000398,mRNA splicing, via spliceosome; GO:0003674,molecular_function; GO:0003676,nucleic acid binding; GO:0005488,binding; GO:0097159,organic cyclic compound binding; GO:1901363,heterocyclic compound binding; GO:0000375,RNA splicing…	PF00076.25:RNA recognition motif. (a.k.a. RRM, RBD, or RNP domain)
CSS0000533	17.3929	14.3371	15.0959	20.196	24.1882	16.5382	24.6443	27.241	25.57	28.1203	22.043	24.1417	208	164	170	237	267	223	289	348	354	372	300	326	Chr13	95749927	95751538	+	--	--	uncharacterized protein LOC114286564 [Camellia sinensis]	--	A0A7J7GD83_CAMSI SubName: Full=Uncharacterized protein {ECO:0000313|EMBL:KAF5937354.1};	--	--	--
CSS0000534	0.5206	1.1975	0.3317	0.1061	0.3384	0.5541	0.3186	0.195	0.0899	0.2824	0.915	0.7377	5	11	3	1	3	6	3	2	1	3	10	8	Chr2	34804018	34814046	+	K03257 translation initiation factor 4A | (RefSeq) eukaryotic initiation factor 4A (A)	--	eukaryotic initiation factor 4A-2 [Camellia sinensis]	IF4A3_NICPL RecName: Full=Eukaryotic initiation factor 4A-3; Short=eIF-4A-3; EC=3.6.4.13; AltName: Full=ATP-dependent RNA helicase eIF4A-3;	A0A7J7I1D3_CAMSI SubName: Full=Uncharacterized protein {ECO:0000313|EMBL:KAF5958226.1};	Predicted ATP-dependent RNA helicase FAL1, involved in rRNA maturation, DEAD-box superfamily	GO:0005524,ATP binding; GO:0016887,ATPase activity; GO:0003723,RNA binding; GO:0003724,RNA helicase activity; GO:0003743,translation initiation factor activity; GO:0000166,nucleotide binding; GO:0003674,molecular_function; GO:0005488,binding; GO:0017076,purine nucleotide binding; GO:0030554,adenyl nucleotide binding; GO:0032553,ribonucleotide binding; GO:0032555,purine ribonucleotide binding; GO:…	PF00271.34:Helicase conserved C-terminal domain
CSS0000535	0.5648	0.9596	0.2249	0.5037	0.6884	0.7827	0.288	0.3635	0.5489	1.0531	0.2171	0.3126	16	26	6	14	18	25	8	11	18	33	7	10	Chr5	12286232	12301918	-	K03545 trigger factor | (RefSeq) trigger factor-like protein TIG, Chloroplastic (A)	--	trigger factor-like protein TIG, Chloroplastic [Camellia sinensis]	TIG_ARATH RecName: Full=Trigger factor-like protein TIG, Chloroplastic; EC=5.2.1.8; AltName: Full=Immunophilin TIG; AltName: Full=Peptidyl-prolyl cis-trans isomerase TIG; Short=PPIase TIG; AltName: Full=Rotamase; Flags: Precursor;	A0A7J7HC70_CAMSI RecName: Full=Peptidylprolyl isomerase {ECO:0000256|ARBA:ARBA00013194}; EC=5.2.1.8 {ECO:0000256|ARBA:ARBA00013194};	--	GO:0009507,chloroplast; GO:0009941,chloroplast envelope; GO:0009570,chloroplast stroma; GO:0009536,plastid; GO:0003729,mRNA binding; GO:0003755,peptidyl-prolyl cis-trans isomerase activity; GO:0044183,protein folding chaperone; GO:0043022,ribosome binding; GO:0051083,'de novo' cotranslational protein folding; GO:0061077,chaperone-mediated protein folding; GO:0015031,protein transport; GO:0043335,…	PF05698.17:Bacterial trigger factor protein (TF) C-terminus
CSS0000536	19.6193	18.5372	20.2967	34.7777	31.7333	36.1078	15.8276	14.7447	18.3796	23.1482	21.6505	20.8419	426	385	415	741	636	884	337	342	462	556	535	511	Chr4	177813476	177821466	-	K23335 glucose-induced degradation protein 4 | (RefSeq) glucose-induced degradation protein 4 homolog isoform X1 (A)	--	hypothetical protein KY289_007006 [Solanum tuberosum]	TLPH_ORYSJ RecName: Full=Thaumatin-like protein; Flags: Precursor;	A0A6A6KKS7_HEVBR SubName: Full=Uncharacterized protein {ECO:0000313|EMBL:KAF2288653.1};	--	GO:0006952,defense response; GO:0006950,response to stress; GO:0008150,biological_process; GO:0050896,response to stimulus	PF00314.20:Thaumatin family
CSS0000537	0.1738	0.2181	0.5169	0.1417	0.1507	0.8942	0.0709	0.7811	0.3303	0.3457	0.2749	0.0924	5	6	14	4	4	29	2	24	11	11	9	3	Contig787	4223	28907	-	K03979 GTPase [EC:3.6.5.-] | (RefSeq) hypothetical protein (A)	--	GTP-binding protein OBGC, chloroplastic-like [Camellia sinensis]	OBGC_ARATH RecName: Full=GTP-binding protein OBGC, chloroplastic; Short=AtOBGC; AltName: Full=GTP-binding protein OBG-like; Short=AtOBGL; AltName: Full=Protein CHLOROPLASTIC SAR1; Short=CPSAR1; AltName: Full=Protein EMBRYO DEFECTIVE 269; AltName: Full=Protein EMBRYO DEFECTIVE 3138; Flags: Precursor;	A0A7J7GIM4_CAMSI SubName: Full=Uncharacterized protein {ECO:0000313|EMBL:KAF5939781.1};	Predicted GTP-binding protein (ODN superfamily)	GO:0009507,chloroplast; GO:0009706,chloroplast inner membrane; GO:0009570,chloroplast stroma; GO:0005739,mitochondrion; GO:0005525,GTP binding; GO:0003924,GTPase activity; GO:0000287,magnesium ion binding; GO:0003729,mRNA binding; GO:0009658,chloroplast organization; GO:0009793,embryo development ending in seed dormancy; GO:0009416,response to light stimulus; GO:0006364,rRNA processing; GO:001002…	PF01018.25:GTP1/OBG
CSS0000538	1.4612	0.5367	0.1678	1.2476	1.5402	0.8406	0.4027	0.7024	0.8528	0.4998	0.7981	0.7344	37	13	4	31	36	24	10	19	25	14	23	21	Chr9	80929918	80944563	+	K03650 tRNA modification GTPase [EC:3.6.-.-] | (RefSeq) uncharacterized protein LOC114306528 isoform X1 (A)	--	uncharacterized protein LOC114306528 isoform X2 [Camellia sinensis]	MNME_CYAM1 RecName: Full=Probable tRNA modification GTPase MnmE {ECO:0000255|HAMAP-Rule:MF_00379}; EC=3.6.-.- {ECO:0000255|HAMAP-Rule:MF_00379};	A0A7J7GSN5_CAMSI RecName: Full=TrmE-type G domain-containing protein {ECO:0000259|PROSITE:PS51709};	Mitochondrial GTPase	GO:0009507,chloroplast; GO:0005525,GTP binding; GO:0003924,GTPase activity; GO:0046872,metal ion binding; GO:0006400,tRNA modification; GO:0000166,nucleotide binding; GO:0001882,nucleoside binding; GO:0001883,purine nucleoside binding; GO:0003674,molecular_function; GO:0005488,binding; GO:0017076,purine nucleotide binding; GO:0019001,guanyl nucleotide binding; GO:0032549,ribonucleoside binding; G…	PF12631.10:MnmE helical domain
CSS0000540	39.2088	41.1638	36.2144	21.4894	18.0265	15.0494	47.3768	46.2662	55.4998	43.4869	35.9004	33.4106	238	239	207	128	101	103	282	300	390	292	248	229	Chr10	77727136	77728300	-	K17338 receptor expression-enhancing protein 1/2/3/4 | (RefSeq) putative HVA22-like protein g isoform X1 (A)	--	putative HVA22-like protein g isoform X2 [Camellia sinensis]	HA22G_ARATH RecName: Full=Putative HVA22-like protein g; Short=AtHVA22g;	A0A7J7GK38_CAMSI RecName: Full=HVA22-like protein {ECO:0000256|RuleBase:RU362006};	HVA22/DP1 gene product-related proteins	--	PF03134.22:TB2/DP1, HVA22 family
CSS0000541	6.003	4.8588	7.8144	6.5616	4.6679	5.4958	7.356	9.9249	8.5309	6.5646	6.5085	7.117	124	96	152	133	89	128	149	219	204	150	153	166	Chr3	41743386	41748837	-	K15707 E3 ubiquitin-protein ligase RNF170 [EC:2.3.2.27] | (RefSeq) E3 ubiquitin-protein ligase RNF170-like (A)	--	E3 ubiquitin-protein ligase RNF170-like [Camellia sinensis]	--	A0A7J7HIC7_CAMSI RecName: Full=RING-type domain-containing protein {ECO:0000259|PROSITE:PS50089};	Predicted E3 ubiquitin ligase	GO:0016021,integral component of membrane; GO:0061630,ubiquitin protein ligase activity; GO:0003674,molecular_function; GO:0003824,catalytic activity; GO:0004842,ubiquitin-protein transferase activity; GO:0016740,transferase activity; GO:0019787,ubiquitin-like protein transferase activity; GO:0061659,ubiquitin-like protein ligase activity; GO:0140096,catalytic activity, acting on a protein; GO:00…	PF00097.28:Zinc finger, C3HC4 type (RING finger)
CSS0000543	5.0144	5.6307	4.26	4.2394	4.1448	3.2284	5.1136	4.7636	6.5453	5.2045	4.2429	5.9539	135	145	108	112	103	98	135	137	204	155	130	181	Chr3	121693194	121696488	+	--	--	hypothetical protein TEA_004173 [Camellia sinensis var. sinensis]	--	A0A4S4E4X5_CAMSI SubName: Full=Uncharacterized protein {ECO:0000313|EMBL:THG10365.1};	--	GO:0016021,integral component of membrane; GO:0005575,cellular_component; GO:0016020,membrane; GO:0031224,intrinsic component of membrane; GO:0110165,cellular anatomical entity	--
CSS0000544	0	0	0	0	0	0	0	0	0	0	0	0.1036	0	0	0	0	0	0	0	0	0	0	0	3	Chr2	35306319	35322670	+	K14506 jasmonic acid-amino synthetase [EC:6.3.2.52] | (RefSeq) uncharacterized LOC109115461 (A)	ko04075: Plant hormone signal transduction	hypothetical protein LOK49_LG04G00999 [Camellia lanceoleosa]	--	A0A4S4E4Y2_CAMSI SubName: Full=Uncharacterized protein {ECO:0000313|EMBL:THG10574.1};	--	GO:0016021,integral component of membrane; GO:0005575,cellular_component; GO:0016020,membrane; GO:0031224,intrinsic component of membrane; GO:0110165,cellular anatomical entity	PF04784.17:Protein of unknown function, DUF547
CSS0000546	52.7304	55.2494	53.9496	62.5427	61.3304	69.2641	61.8992	57.2561	59.3746	49.5164	56.8463	56.2028	2270	2275	2187	2642	2437	3362	2613	2633	2959	2358	2785	2732	Chr4	72826570	72835744	+	K20102 YTH domain-containing family protein | (RefSeq) YTH domain-containing protein ECT1 isoform X1 (A)	--	hypothetical protein HYC85_007795 [Camellia sinensis]	ECT4_ARATH RecName: Full=YTH domain-containing protein ECT4 {ECO:0000305}; AltName: Full=Protein EVOLUTIONARILY CONSERVED C-TERMINAL REGION 4 {ECO:0000303|PubMed:29643069};	A0A7J7HQL6_CAMSI RecName: Full=YTH domain-containing protein {ECO:0000259|PROSITE:PS50882};	Uncharacterized high-glucose-regulated protein	GO:0005737,cytoplasm; GO:0003729,mRNA binding; GO:0061157,mRNA destabilization; GO:0003674,molecular_function; GO:0003676,nucleic acid binding; GO:0003723,RNA binding; GO:0005488,binding; GO:0097159,organic cyclic compound binding; GO:1901363,heterocyclic compound binding; GO:0006139,nucleobase-containing compound metabolic process; GO:0006401,RNA catabolic process; GO:0006402,mRNA catabolic proc…	PF04146.18:YT521-B-like domain
CSS0000547	2.1499	0.7127	3.1183	1.8168	1.3066	3.1159	4.9196	3.8779	1.1324	2.7493	0.3225	0.6966	41	13	56	34	23	67	92	79	25	58	7	15	Chr7	4828374	4833978	-	K19788 obg-like ATPase 1 | (RefSeq) ribosome-binding ATPase YchF (A)	--	Ribosome-binding ATPase YchF [Camellia lanceoleosa]	OLA1_ARATH RecName: Full=Obg-like ATPase 1 {ECO:0000255|HAMAP-Rule:MF_03167}; AltName: Full=Ribosome-binding ATPase YchF {ECO:0000303|PubMed:23550829}; Short=AtYchF1 {ECO:0000303|PubMed:23550829};	A0A7J7H8Q0_CAMSI RecName: Full=Obg-like ATPase 1 {ECO:0000256|HAMAP-Rule:MF_03167};	Predicted GTP-binding protein (ODN superfamily)	GO:0005737,cytoplasm; GO:0005829,cytosol; GO:0005634,nucleus; GO:0009506,plasmodesma; GO:0005524,ATP binding; GO:0016887,ATPase activity; GO:0005525,GTP binding; GO:0003924,GTPase activity; GO:0046872,metal ion binding; GO:0043023,ribosomal large subunit binding; GO:0043022,ribosome binding; GO:0006952,defense response; GO:1900425,negative regulation of defense response to bacterium; GO:1901001,n…	PF06071.16:Protein of unknown function (DUF933)
CSS0000549	0	0	0.1776	0.8521	0	0.8899	0	0	0	0.4536	0.4409	0	0	0	1	5	0	6	0	0	0	3	3	0	Chr10	110737667	110738062	+	K14488 SAUR family protein | (RefSeq) auxin-responsive protein SAUR50 (A)	ko04075: Plant hormone signal transduction	Auxin-responsive protein SAUR50 [Camellia lanceoleosa]	SAU12_ARATH RecName: Full=Protein SMALL AUXIN UP-REGULATED RNA 12 {ECO:0000303|PubMed:29258424};	A0A1X9QDQ9_CAMSI SubName: Full=Auxin early response protein SAUR72 {ECO:0000313|EMBL:ARQ20708.1};	--	GO:0005886,plasma membrane; GO:0040008,regulation of growth; GO:0009733,response to auxin; GO:0009741,response to brassinosteroid; GO:0008150,biological_process; GO:0040007,growth; GO:0050789,regulation of biological process; GO:0065007,biological regulation; GO:0009719,response to endogenous stimulus; GO:0009725,response to hormone; GO:0010033,response to organic substance; GO:0042221,response t…	PF02519.17:Auxin responsive protein
CSS0000550	18.8528	16.1723	19.6785	81.6123	66.8612	65.5962	10.6811	15.6877	19.6259	24.7633	32.7073	31.2519	117	96	115	497	383	459	65	104	141	170	231	219	Chr15	2363188	2365511	-	K00213 7-dehydrocholesterol reductase [EC:1.3.1.21] | (RefSeq) 7-dehydrocholesterol reductase (A)	ko00100: Steroid biosynthesis; ko01100: Metabolic pathways; ko01110: Biosynthesis of secondary metabolites	hypothetical protein TEA_012106 [Camellia sinensis var. sinensis]	ST7R_ARATH RecName: Full=7-dehydrocholesterol reductase; Short=7-DHC reductase; EC=1.3.1.21; AltName: Full=Protein DWARF 5; AltName: Full=Sterol Delta(7)-reductase;	A0A4S4ECJ3_CAMSI SubName: Full=Uncharacterized protein {ECO:0000313|EMBL:THG13534.1};	Sterol reductase/lamin B receptor	GO:0005794,Golgi apparatus; GO:0030176,integral component of endoplasmic reticulum membrane; GO:0005634,nucleus; GO:0047598,7-dehydrocholesterol reductase activity; GO:0016627,oxidoreductase activity, acting on the CH-CH group of donors; GO:0009918,sterol delta7 reductase activity; GO:0016132,brassinosteroid biosynthetic process; GO:0006695,cholesterol biosynthetic process; GO:0016126,sterol bios…	--
CSS0000551	2.9922	3.1837	2.5871	4.3716	3.8442	3.6637	3.2405	3.0738	2.8364	2.7529	3.3273	3.4707	113	115	92	162	134	156	120	124	124	115	143	148	Chr7	145527576	145533654	+	K21437 ankyrin repeat domain-containing protein 13 | (RefSeq) uncharacterized protein LOC112523844 (A)	--	zinc finger BED domain-containing protein RICESLEEPER 2-like [Camellia sinensis]	RSLE1_ORYSJ RecName: Full=Zinc finger BED domain-containing protein RICESLEEPER 1; AltName: Full=Transposase-like protein RICESLEEPER 1;	A0A7N2M1X7_QUELO RecName: Full=BED-type domain-containing protein {ECO:0000259|PROSITE:PS50808};	Tam3-transposase (Ac family)	GO:0005634,nucleus; GO:0003677,DNA binding; GO:0046872,metal ion binding; GO:0046983,protein dimerization activity; GO:0009791,post-embryonic development; GO:0003674,molecular_function; GO:0003676,nucleic acid binding; GO:0005488,binding; GO:0097159,organic cyclic compound binding; GO:1901363,heterocyclic compound binding; GO:0043167,ion binding; GO:0043169,cation binding; GO:0005515,protein bind…	PF05699.17:hAT family C-terminal dimerisation region
CSS0000554	37.9451	40.5509	38.507	33.1127	32.1767	32.7493	54.292	52.7843	49.8555	82.39	77.2017	70.7815	856	875	818	733	670	833	1201	1272	1302	2056	1982	1803	Chr9	39559756	39561249	-	K12338 anthocyanidin 3-O-glucoside 5-O-glucosyltransferase [EC:2.4.1.298] | (RefSeq) UDP-glycosyltransferase 75C1-like (A)	ko00942: Anthocyanin biosynthesis; ko01110: Biosynthesis of secondary metabolites	crocetin glucosyltransferase, chloroplastic-like [Camellia sinensis]	UGT1_GARJA RecName: Full=Crocetin glucosyltransferase, chloroplastic; EC=2.4.1.271; AltName: Full=UDP-glucose glucosyltransferase 1; Short=GjUGT1; AltName: Full=UDP-glycosyltransferase 75L6; Flags: Precursor;	A0A7J7GR67_CAMSI RecName: Full=Glycosyltransferase {ECO:0000256|RuleBase:RU362057}; EC=2.4.1.- {ECO:0000256|RuleBase:RU362057};	UDP-glucuronosyl and UDP-glucosyl transferase	GO:0009507,chloroplast; GO:0016758,transferase activity, transferring hexosyl groups; GO:0008194,UDP-glycosyltransferase activity; GO:0003674,molecular_function; GO:0003824,catalytic activity; GO:0016740,transferase activity; GO:0016757,transferase activity, transferring glycosyl groups; GO:0005575,cellular_component; GO:0005622,intracellular anatomical structure; GO:0005737,cytoplasm; GO:0009536…	PF00201.21:UDP-glucoronosyl and UDP-glucosyl transferase
[truncated: 61,377 more rows]

## Sheet: Table S5
Supplementary Table S5:Metabolome raw data
Index	Q1 (Da)	Q3 (Da)	Molecular Weight (Da)	Formula	Ionization model	Compounds	Class I	Class II	CAS	CK-R1	CK-R2	CK-R3	DS-R1	DS-R2	DS-R3	TP-R1	TP-R2	TP-R3	TP-DS-R1	TP-DS-R2	TP-DS-R3	mix01	mix02	mix03	cpd_ID	kegg_map
mws1293	565.13	139.1	564.127	C29H24O12	[M+H]+	Theaflavin	Tannins	Proanthocyanidins	-	133380	57358	53117	25726	24247	22159	155890	60923	72773	136450	121690	126320	20301000	20190000	18691000	--	--
[truncated: 1,054 more rows]

## Sheet: Table S6
Supplementary Table S6: Genes of different modules
geneID	moduleColors	kTotal	kWithin	kOut	kDiff
[truncated: 21,638 more rows]
